# Supplementary material for: Scale Drop Disease Virus (SDDV) and Lates calcarifer Herpes Virus (LCHV) Coinfection Downregulate Immune-Relevant Pathways and Cause Splenic and Kidney Necrosis in Barramundi Under Commercial Farming Conditions
Source: Front Genet. 2021 Jun 18;12:666897. doi: 10.3389/fgene.2021.666897 (PMC8249934; doi:10.3389/fgene.2021.666897)
Supplement: Supplementary file 1 [file Data_Sheet_1.XLSX]

## Sheet: Table S1
Table S1. Detection results of healthy and sick barramundi
Healthy	SDDV		LCHV		Megalo-cytivirus		Vh-SDMND		T. maritimum		L. calcarifer COI
	K	L	K	L	K	L	K	L	K	L	K	L
H01	+	+	+	+	-	-	-	-	-	-	+	+
H02	+	+	+	+	-	-	-	-	-	-	+	+
H03	+	+	+	+	-	-	-	-	-	-	+	+
H04	+	+	+	+	-	-	-	-	-	-	+	+
H05	+	+	+	+	-	-	-	-	-	-	+	+
H06	+	+	+	+	-	-	-	-	-	-	+	+
H07	+*	+	+*	+	-	-	-	-	-	-	+	+
H08	+*	+	+*	+	-	-	-	-	-	-	+	+
Prevalence	8/8	8/8	8/8	8/8	0/8	0/8	0/8	0/8	0/8	0/8	0/8	0/8
Sick	SDDV		LCHV		Megalo-cytivirus		Vh-SDMND		T. maritimum		L. calcarifer COI
	K	L	K	L	K	L	K	L	K	L	K	L
S01	+	+	+	-	-	-	-	-	-	-	+	+
S02	+*	+	+*	+	-	-	-	-	-	-	+	+
S03	+*	+	+*	+	-	-	-	-	-	-	+	+
S04	+	+	+	+	-	-	-	-	-	-	+	+
S05	+	+	+	+	-	-	-	-	-	-	+	+
S06	+	+	+	-	-	-	-	-	-	-	+	+
S07	+	+	+	ND	-	-	-	-	-	-	+	+
S08	+	+	+	+	-	-	-	-	-	-	+	+
Prevalence	8/8	8/8	8/8	5/7	0/8	0/8	0/8	0/8	0/8	0/8	0/8	0/8
+, positive test; -, negative test; K, kidney; L, Liver; ND, not done; *, amplicon sequenced.

## Sheet: Table S2
Table S2. SDDV and LCHV viral loads and histopathology in clinically healthy and sick barramundi
Healthy	*SDDV Kidney	*SDDV Liver	*LCHV Kidney	*LCHV Liver	Hepatic lipid reserves1	Lipidosis2	Splenitis2	Glomerulo-nephritis2
H01	1.59	2.17	476	30	3	0	1	0
H02	532	859	420	17.9	3	0	2 / 3	1
H03	1.01	4.97	49.4	68.9	2 / 3	0	1 / 2	0
H04	989	115	48.5	52.8	1 / 2	1	2 / 3	0
H05	1850	1350	63.3	27.7	1 / 2	3	2 / 3	0
H06	2.52	525	163	27.9	3	0	0	1
H07	462	75.5	111	37.4	3	0	0	0
H08	1070	165	117	43.4	2	1	1 / 2	0
Sick	*SDDV Kidney	*SDDV Liver	*LCHV Kidney	*LCHV Liver	Hepatic lipid stores1	Lipidosis2	Splenitis2	Glomerulo-nephritis2
S01	236	1230	165	Not Detect	1	1	0 **	2
S02	1620	543	4050	21.2	1	1	3	3
S03	5870	435	322	36.3	1	2	2	3
S04	303	209	248	8.1	1	3	2 / 3	1 / 2
S05	312	259	88.8	10.4	1	2	1 / 2	1 / 2
S06	6910	22500	294	Not Detect	1	2	3	3
S07	2200	714	46.3	DNA Run Out	1	3	3	2
S08	131	179	30.3	95.9	1	2	1 / 2	1 / 2
*DNA Copy/Rnx 200ng template
** Splenic red blood cell population is depleted.
1 Hepatic lipid stores: Good 3, Moderate 2, Low 1
2 Lipidosis, Splenitis & Glomerulonephritis: Not observed 0, Mild 1, Moderate 2, Severe 3

## Sheet: Table S3
Table S3. Summary statistics of liver and muscle transcriptome of barramundi juveniles
Sample name*	Raw reads	Clean reads	Clean bases	Error rate(%)	Q20(%)	Q30(%)	GC content(%)	Total mapped	Multiple mapped	Uniquely mapped
SL01	87378990	85270980	12.79G	0.02	98.13	94.91	48.77	77312177 (90.67%)	6664290 (7.82%)	70647887 (82.85%)
SL02	88587308	86590488	12.99G	0.02	98.19	95	48.76	79154955 (91.41%)	7269801 (8.4%)	71885154 (83.02%)
SL03	91300704	88911728	13.34G	0.02	97.98	94.51	49.02	80529105 (90.57%)	7598297 (8.55%)	72930808 (82.03%)
SL04	90656132	88427476	13.26G	0.02	98.07	94.59	48.95	80180241 (90.67%)	6490254 (7.34%)	73689987 (83.33%)
SL05	100165050	97754254	14.66G	0.02	98.23	95.14	48.83	89489059 (91.54%)	7997500 (8.18%)	81491559 (83.36%)
SL06	88039038	85916954	12.89G	0.02	98.18	95.03	48.63	77426354 (90.12%)	6123735 (7.13%)	71302619 (82.99%)
SL07	89149600	87237538	13.09G	0.02	98.13	94.75	48.67	78396727 (89.87%)	6995077 (8.02%)	71401650 (81.85%)
SL08	85623314	83621250	12.54G	0.02	98.15	94.86	48.73	75525251 (90.32%)	7492137 (8.96%)	68033114 (81.36%)
HL01	95077814	92626416	13.89G	0.02	98.15	95	50.36	83330013 (89.96%)	8720937 (9.42%)	74609076 (80.55%)
HL02	92943616	90553554	13.58G	0.02	97.97	94.47	49.05	81171152 (89.64%)	8421254 (9.3%)	72749898 (80.34%)
HL03	86932688	84896078	12.73G	0.02	98.23	95.07	49.86	77150605 (90.88%)	7386401 (8.7%)	69764204 (82.18%)
HL04	87528884	85337564	12.8G	0.02	98.15	94.91	48.72	76660602 (89.83%)	7392055 (8.66%)	69268547 (81.17%)
HL05	89404590	87209726	13.08G	0.02	97.96	94.42	49.34	77745679 (89.15%)	6743258 (7.73%)	71002421 (81.42%)
HL06	84479790	82483628	12.37G	0.02	98.21	95.01	49.69	74889011 (90.79%)	7618257 (9.24%)	67270754 (81.56%)
HL07	113317760	110682308	16.6G	0.02	98.16	94.9	50.09	99119350 (89.55%)	9515991 (8.6%)	89603359 (80.96%)
HL08	90435728	88584390	13.29G	0.02	98.16	94.75	49.41	80319114 (90.67%)	7345219 (8.29%)	72973895 (82.38%)
SM01	168619366	167310148	25.1G	0.03	94.26	88.7	49.85	71828187 (42.93%)	6955238 (4.16%)	64872949 (38.77%)
SM02	105506376	102928978	15.44G	0.03	96.77	92.14	50.7	87670208 (85.18%)	5392480 (5.24%)	82277728 (79.94%)
SM03	99713010	97748942	14.66G	0.03	96.9	92.14	51.34	86245926 (88.23%)	5475368 (5.6%)	80770558 (82.63%)
SM04	99070984	97348632	14.6G	0.03	97.09	92.66	50.2	84854976 (87.17%)	4338031 (4.46%)	80516945 (82.71%)
SM05	99294576	98445462	14.77G	0.03	94.95	89.74	49.31	50353272 (51.15%)	3831003 (3.89%)	46522269 (47.26%)
SM06	136305308	135274926	20.29G	0.03	94.24	89.18	51.72	66487827 (49.15%)	3752367 (2.77%)	62735460 (46.38%)
SM07	97144006	95644808	14.35G	0.03	97.24	92.88	50.1	83104840 (86.89%)	4359357 (4.56%)	78745483 (82.33%)
SM08	113615024	111378296	16.71G	0.03	97.05	92.52	50.22	97883515 (87.88%)	5577051 (5.01%)	92306464 (82.88%)
HM01	149126864	147910992	22.19G	0.03	94.08	88.47	53.04	70958228 (47.97%)	3718950 (2.51%)	67239278 (45.46%)
HM02	125845678	124865364	18.73G	0.03	94.89	89.4	51.34	64336864 (51.52%)	5466967 (4.38%)	58869897 (47.15%)
HM03	142384896	141410554	21.21G	0.03	95.1	89.97	51.98	72273319 (51.11%)	4416156 (3.12%)	67857163 (47.99%)
HM04	125003494	124232494	18.63G	0.03	95.04	89.7	51.41	70286352 (56.58%)	3360331 (2.7%)	66926021 (53.87%)
HM05	100150666	98563790	14.78G	0.03	97.18	92.86	50.79	87614581 (88.89%)	5735062 (5.82%)	81879519 (83.07%)
HM06	89330106	87987894	13.2G	0.03	97.32	93.13	51.28	77070350 (87.59%)	4610483 (5.24%)	72459867 (82.35%)
HM07	109804488	108938536	16.34G	0.03	95.46	90.38	50.67	65408041 (60.04%)	4017488 (3.69%)	61390553 (56.35%)
HM08	94194916	91694580	13.75G	0.03	95.83	89.78	51.67	79454730 (86.65%)	6884870 (7.51%)	72569860 (79.14%)
* S = sick; H = healthy; L = liver; M = muscle.

## Sheet: Table S4
Table S4. Differentially expressed genes (2,810 ) between liver of sick and healthy barramundi
Gene_id	FPKM of Sick fish	FPKM of Healthy fish	log2FoldChange	pval	padj
LOC108877309	120.876	7273.27	-5.911	2.0131e-36	5.3536e-32
LOC108902662	20021.8	781.572	4.679	2.2644e-30	3.011e-26
LOC108885100	253.816	4.55084	5.8015	5.9383e-28	5.2641e-24
LOC108895565	98.5503	3.78205	4.7036	2.5975e-25	1.7269e-21
LOC108893869	989.965	36624.1	-5.2093	7.1692e-25	3.8131e-21
LOC108897018	9998.39	46.8723	7.7368	8.6211e-24	3.8212e-20
klhl31	9.67398	207.657	-4.4239	2.7491e-21	1.0444e-17
LOC108874726	412.028	7.81187	5.7209	5.0425e-21	1.6762e-17
LOC108890739	6.41282	1542.37	-7.91	1.433e-20	4.2344e-17
LOC108890809	766.317	55.0941	3.798	2.5103e-20	6.6759e-17
LOC108880714	39143.1	587719	-3.9083	3.627e-20	8.7688e-17
Novel00483	107.167	7.49652	3.8375	5.8666e-20	1.3001e-16
LOC108891701	6273.93	109107	-4.1202	1.8135e-19	3.7098e-16
serpinf1	1150.7	18203.6	-3.9836	8.3428e-19	1.5848e-15
khdrbs2	42.6459	434.038	-3.3473	9.0069e-19	1.5969e-15
LOC108879156	1.31924	137.429	-6.7028	9.9289e-19	1.6503e-15
LOC108894436	10052.2	142195	-3.8223	1.3796e-18	2.1154e-15
LOC108901977	745.765	68.3269	3.4482	1.4318e-18	2.1154e-15
LOC108891004	7.1335	1558.07	-7.7709	4.7932e-18	6.709e-15
LOC108896744	12450.7	1466.28	3.086	7.6132e-18	1.0123e-14
LOC108872389	226.825	2133.98	-3.2339	3.0036e-17	3.6308e-14
LOC108901983	1859.42	213.853	3.1202	2.922e-17	3.6308e-14
LOC108890833	14.9551	1728	-6.8523	3.3108e-17	3.8282e-14
LOC108880720	17514.1	170909	-3.2866	3.6008e-17	3.99e-14
Novel00416	52.3609	0.587374	6.4781	1.0637e-16	1.1315e-13
c6	3505.5	371.181	3.2394	1.3808e-16	1.4123e-13
ang	1269.78	13969.2	-3.4596	1.8394e-16	1.8118e-13
LOC108902571	965.54	26.6785	5.1776	2.6061e-16	2.4752e-13
LOC108896892	17121.5	671.104	4.6731	2.9131e-16	2.6715e-13
LOC108902129	9500.31	132777	-3.8049	4.765e-16	4.224e-13
LOC108901712	3245.32	404.44	3.0044	9.6171e-16	8.2502e-13
LOC108898190	494046	64370.2	2.9402	1.057e-15	8.7844e-13
LOC108890660	2622.2	26524.6	-3.3385	2.4172e-15	1.948e-12
LOC108879544	1877.08	49471.2	-4.72	3.2571e-15	2.5319e-12
LOC108880871	6541.22	70965.6	-3.4395	3.3322e-15	2.5319e-12
LOC108889198	115.113	6002.51	-5.7044	3.5935e-15	2.6546e-12
LOC108891702	65210.4	462440	-2.8261	3.9495e-15	2.8388e-12
LOC108901821	3.39705	69.3057	-4.3506	8.6657e-15	6.0342e-12
acod1	693.139	56.7553	3.6103	8.8492e-15	6.0342e-12
LOC108877647	16.7905	148.553	-3.1453	1.0632e-14	7.0689e-12
LOC108874725	711.049	63.1907	3.4922	1.2253e-14	7.9475e-12
LOC108890742	32.2558	2358.95	-6.1924	1.2867e-14	8.1474e-12
donson	139014	9797.59	3.8267	1.8609e-14	1.1509e-11
LOC108879615	403.477	53.7083	2.9093	2.0889e-14	1.2625e-11
adrb1	3187.6	498.832	2.6758	2.6255e-14	1.5516e-11
LOC108884295	299.8	43.6694	2.7793	4.1846e-14	2.4193e-11
LOC108882098	112.544	13.8267	3.025	5.2761e-14	2.928e-11
LOC108898625	6976.72	1106.28	2.6568	5.2847e-14	2.928e-11
LOC108877935	8441.02	1395.68	2.5964	6.8703e-14	3.7288e-11
LOC108900500	153.318	8.99217	4.0917	1.0393e-13	5.5278e-11
tp53i3	1030.84	139.189	2.8887	1.1593e-13	6.0453e-11
alpl	3820.48	168.964	4.499	1.6408e-13	8.3912e-11
LOC108893889	169.214	19371.6	-6.839	1.7159e-13	8.6099e-11
Novel00405	39.2044	0.588772	6.0572	1.9243e-13	9.4768e-11
cckar	7.50807	69.4221	-3.2089	2.0356e-13	9.8425e-11
LOC108873231	7223.87	43866.1	-2.6023	2.1447e-13	1.0185e-10
LOC108880702	180.062	13.2045	3.7694	2.2749e-13	1.0567e-10
LOC108897965	109.65	867.069	-2.9832	2.3045e-13	1.0567e-10
acaa2	16068.8	2698.09	2.5742	2.3522e-13	1.0602e-10
vmo1	5675.85	64909.3	-3.5155	2.5683e-13	1.1384e-10
LOC108884212	1259.88	16578.2	-3.7179	3.498e-13	1.525e-10
LOC108885308	3.01937	79.3534	-4.716	3.8122e-13	1.6352e-10
LOC108887476	17.5027	1625.86	-6.5375	4.0913e-13	1.727e-10
LOC108878988	285.055	14.2457	4.3226	4.2918e-13	1.7834e-10
LOC108873562	34620	4223.25	3.0352	4.4601e-13	1.8248e-10
LOC108898685	420.291	6018.77	-3.84	5.87e-13	2.3652e-10
LOC108891700	1118.72	17404.2	-3.9595	7.1729e-13	2.8471e-10
LOC108902348	144.396	3.19904	5.4962	8.053e-13	3.1494e-10
LOC108902118	66.9468	3.47305	4.2687	8.3676e-13	3.225e-10
LOC108894760	18533.9	1240.19	3.9015	8.625e-13	3.2768e-10
ctrl	1076.77	22938	-4.413	8.9295e-13	3.3446e-10
LOC108881856	434.896	33716.9	-6.2767	1.0662e-12	3.9381e-10
LOC108889279	45.0523	638.754	-3.8256	1.3136e-12	4.7744e-10
LOC108902583	388.344	37.975	3.3542	1.3285e-12	4.7744e-10
LOC108901954	241.222	32.3989	2.8963	1.5542e-12	5.5111e-10
LOC108880716	16365.9	118140	-2.8517	1.7051e-12	5.9655e-10
cpa1	55525.9	427759	-2.9456	1.7273e-12	5.9655e-10
LOC108880502	3425.57	44570.9	-3.7017	1.787e-12	6.0929e-10
st8sia1	1.12607	30.9058	-4.7785	1.9489e-12	6.5608e-10
LOC108879344	13.1362	260.859	-4.3117	2.2438e-12	7.4588e-10
LOC108887947	181.097	29.8867	2.5992	2.374e-12	7.7945e-10
LOC108889543	52.1029	5.82525	3.161	2.7873e-12	9.0396e-10
LOC108902570	38507	3594.05	3.4214	3.758e-12	1.2041e-09
LOC108877232	14569.8	2684.87	2.4401	3.8627e-12	1.2229e-09
LOC108885837	69.31	1.48939	5.5403	4.0652e-12	1.2719e-09
LOC108880246	83.002	0.140387	9.2076	4.7183e-12	1.4423e-09
pfkfb3	1562.33	283.941	2.46	4.6784e-12	1.4423e-09
LOC108899346	316.4	56.6435	2.4818	6.1364e-12	1.8544e-09
LOC108885457	1174.23	10861.5	-3.2094	6.3561e-12	1.8992e-09
LOC108880581	119.201	669.263	-2.4892	6.4996e-12	1.9206e-09
LOC108879978	116.828	1065.32	-3.1888	6.6875e-12	1.9544e-09
LOC108894810	2424.33	29360.3	-3.5982	7.3126e-12	2.1138e-09
LOC108900011	6509.38	39993.3	-2.6192	7.5105e-12	2.1477e-09
LOC108898487	66.8634	366.694	-2.4553	9.5502e-12	2.7019e-09
LOC108885360	1290.7	10146.8	-2.9748	9.8443e-12	2.7558e-09
LOC108893723	37.3109	3.31196	3.4938	1.0141e-11	2.8092e-09
LOC108890255	3878.1	43282	-3.4803	1.0462e-11	2.8682e-09
LOC108889154	87.2655	13.1685	2.7283	1.2448e-11	3.3779e-09
LOC108901346	347.266	63.1411	2.4594	1.4968e-11	4.0207e-09
ptdss2	3507.95	560.805	2.6451	1.5139e-11	4.026e-09
LOC108886953	1707.61	337.221	2.3402	1.6369e-11	4.2677e-09
LOC108895766	309.427	1660.93	-2.4243	1.6325e-11	4.2677e-09
cpb1	17615.2	227693	-3.6922	1.6664e-11	4.3025e-09
LOC108891005	19.1098	1668.51	-6.4481	1.8084e-11	4.601e-09
agt	115987	16680.8	2.7977	1.8166e-11	4.601e-09
LOC108881850	4.03153	36.8148	-3.1909	1.8615e-11	4.6702e-09
LOC108892255	114824	19079.3	2.5893	1.9525e-11	4.8528e-09
LOC108881697	22789.3	210775	-3.2093	2.2451e-11	5.5283e-09
LOC108880722	11.7038	163.525	-3.8045	2.3007e-11	5.6133e-09
LOC108889506	1199.12	24.659	5.6037	2.5091e-11	6.0661e-09
LOC108886126	105.483	6580.61	-5.9631	2.5532e-11	6.1171e-09
LOC108878035	15.8445	179.589	-3.5026	2.701e-11	6.4134e-09
epdr1	1031.67	5242.54	-2.3453	2.7367e-11	6.4406e-09
LOC108874878	370.091	2.57306	7.1683	2.8934e-11	6.741e-09
LOC108887721	1069.71	5193.04	-2.2794	2.915e-11	6.741e-09
LOC108902128	18917.3	106923	-2.4988	2.9524e-11	6.7686e-09
LOC108882243	959.664	126.157	2.9273	3.1119e-11	6.9846e-09
LOC108894207	109782	555574	-2.3393	3.1254e-11	6.9846e-09
ptprr	643.829	123.055	2.3874	3.1042e-11	6.9846e-09
LOC108890935	506.516	7758.32	-3.9371	3.2051e-11	7.103e-09
LOC108878560	55437.4	8850.82	2.647	3.5634e-11	7.8192e-09
LOC108880291	17.693	4157.34	-7.8763	3.5871e-11	7.8192e-09
agtr1	272.52	50.6671	2.4272	3.6961e-11	7.9915e-09
LOC108889174	354.811	70.2085	2.3373	4.1772e-11	8.9587e-09
LOC108880794	684111	104276	2.7138	4.4798e-11	9.5309e-09
LOC108885938	540.433	2883.57	-2.4157	4.56e-11	9.6085e-09
LOC108891007	2.85741	211.576	-6.2103	4.6247e-11	9.6085e-09
LOC108900043	162.214	1073.24	-2.726	4.6125e-11	9.6085e-09
LOC108892235	1229.7	88343.7	-6.1668	5.1471e-11	1.0611e-08
LOC108880718	140.097	1353.84	-3.2726	5.3509e-11	1.0946e-08
LOC108890234	3991.1	44310.3	-3.4728	6.0094e-11	1.22e-08
LOC108902552	31299.5	149414	-2.2551	6.1061e-11	1.2302e-08
LOC108898920	14.9733	88.4987	-2.5633	6.2907e-11	1.2579e-08
clcn5	2227.52	457.887	2.2824	7.1952e-11	1.428e-08
LOC108892234	5.20101	40.009	-2.9435	7.2686e-11	1.4319e-08
LOC108883421	57704	3667.62	3.9758	8.3065e-11	1.6243e-08
LOC108900039	546.69	24.7647	4.4644	8.4695e-11	1.6441e-08
endou	1094.48	20101.3	-4.199	8.5954e-11	1.6564e-08
LOC108882678	21.3928	120.38	-2.4924	9.6742e-11	1.8509e-08
LOC108883501	13.7772	189.114	-3.7789	9.8469e-11	1.8705e-08
LOC108888878	912.649	11783.6	-3.6906	9.9512e-11	1.8769e-08
LOC108890765	327.638	8.1649	5.3265	1.1138e-10	2.086e-08
Novel00534	132446	26124.2	2.3419	1.1769e-10	2.1888e-08
LOC108880717	33201.7	211295	-2.6699	1.1949e-10	2.2068e-08
LOC108874083	32.6064	171.967	-2.3989	1.2187e-10	2.2352e-08
LOC108890244	934.984	17773.8	-4.2487	1.3987e-10	2.5478e-08
LOC108886950	265.933	54.4444	2.2882	1.433e-10	2.5924e-08
LOC108874724	125.617	23.8073	2.3996	1.5086e-10	2.7108e-08
LOC108878838	28.3034	5625.07	-7.6348	1.594e-10	2.8074e-08
LOC108896956	563.684	6413.5	-3.5082	1.5926e-10	2.8074e-08
arl13a	5.20698	61.3279	-3.558	1.5871e-10	2.8074e-08
mab21l2	15.3588	94.7305	-2.6248	1.6104e-10	2.8176e-08
tp53inp1	6185.65	890.365	2.7965	1.6682e-10	2.8997e-08
LOC108893283	347.252	72.842	2.2531	1.8518e-10	3.1772e-08
LOC108898604	21.3063	294.419	-3.7885	1.8455e-10	3.1772e-08
LOC108902078	156.301	3.98769	5.2926	2.0653e-10	3.5209e-08
lum	14.3054	122.366	-3.0966	2.5631e-10	4.3416e-08
LOC108883025	3793.06	457.583	3.0513	3.1136e-10	5.2407e-08
LOC108878226	81.0154	500.937	-2.6284	3.2656e-10	5.4619e-08
LOC108883781	32102.7	317415	-3.3056	3.3519e-10	5.5713e-08
LOC108885573	804.48	176.455	2.1888	3.8172e-10	6.3053e-08
slc22a16	58.3075	341.831	-2.5515	3.9788e-10	6.5316e-08
LOC108875485	27.9969	170.782	-2.6088	4.0867e-10	6.6676e-08
LOC108887585	11.8202	131.165	-3.4721	4.1507e-10	6.7307e-08
LOC108890487	217.056	7.84401	4.7903	4.3225e-10	6.9669e-08
LOC108899900	64.1059	10.9787	2.5457	4.546e-10	7.2829e-08
LOC108892153	470.252	105.1	2.1617	4.5896e-10	7.3077e-08
fzd8	51.4753	460.371	-3.1608	4.6164e-10	7.3077e-08
LOC108894209	131627	577330	-2.1329	5.4853e-10	8.6317e-08
LOC108881977	355.711	1846.29	-2.3759	6.1251e-10	9.5818e-08
b3gnt5	49.8552	6.9592	2.8408	6.4479e-10	1.0028e-07
LOC108890818	88.0472	15.5349	2.5028	6.6059e-10	1.0214e-07
LOC108885866	26.8367	0	Inf	6.962e-10	1.0702e-07
Novel00120	1987.48	374.335	2.4085	7.546e-10	1.1533e-07
LOC108901852	6.75924	46.2236	-2.7737	7.6906e-10	1.1687e-07
LOC108890113	183.785	36.7002	2.3242	7.787e-10	1.1766e-07
LOC108887095	253.014	1155.64	-2.1914	8.1655e-10	1.2269e-07
LOC108902465	15.9863	93.1293	-2.5424	8.2809e-10	1.2372e-07
LOC108887450	32.0517	176.415	-2.4605	8.7509e-10	1.3001e-07
LOC108900012	1708.58	10802.4	-2.6605	9.1133e-10	1.3464e-07
LOC108900367	3181.27	713.649	2.1563	9.3904e-10	1.3797e-07
LOC108891625	849.502	4942.37	-2.5405	9.4874e-10	1.3863e-07
LOC108900042	3654.72	14866.5	-2.0242	1.1018e-09	1.6011e-07
LOC108897338	2305.89	520.127	2.1484	1.156e-09	1.6708e-07
cbx4	4575.51	1106.04	2.0485	1.2123e-09	1.7426e-07
irak3	713.417	160.085	2.1559	1.2594e-09	1.8006e-07
LOC108880504	93.5365	962.352	-3.363	1.2705e-09	1.8069e-07
LOC108888365	425.292	1874.55	-2.14	1.2821e-09	1.8136e-07
asl	3941.16	886.172	2.153	1.309e-09	1.8419e-07
LOC108880283	90.9355	15.1029	2.59	1.3355e-09	1.8693e-07
LOC108893474	39.1115	178.995	-2.1943	1.4075e-09	1.9597e-07
LOC108899398	198.224	24936.7	-6.975	1.4157e-09	1.9608e-07
LOC108883823	10365.8	2608.21	1.9907	1.5226e-09	2.098e-07
LOC108876513	559.283	78.0677	2.8408	1.6379e-09	2.2453e-07
LOC108883349	968.029	5765.59	-2.5743	2.0931e-09	2.8546e-07
LOC108884239	3.28904	56.187	-4.0945	2.2918e-09	3.0938e-07
palld	2608.98	632.181	2.0451	2.2917e-09	3.0938e-07
LOC108900591	139.589	29.2752	2.2534	2.6716e-09	3.5884e-07
LOC108885470	13.2767	0.107125	6.9535	2.7134e-09	3.6261e-07
nim1k	453.006	9.51326	5.5734	2.7862e-09	3.7048e-07
slc2a10	132.968	17.3485	2.9382	2.8758e-09	3.8049e-07
LOC108876617	26.9642	238.145	-3.1427	3.0165e-09	3.9713e-07
LOC108889995	0.331158	23.9827	-6.1783	3.083e-09	4.019e-07
hipk2	3023.64	739.076	2.0325	3.0829e-09	4.019e-07
LOC108873551	4746.71	18358.3	-1.9514	3.6189e-09	4.6947e-07
LOC108889155	11722.3	2817.22	2.0569	4.0268e-09	5.1984e-07
LOC108890155	185.346	42.2013	2.1349	4.2979e-09	5.5217e-07
LOC108881148	3385.67	848.402	1.9966	4.3279e-09	5.5335e-07
LOC108893928	28.2458	2.47517	3.5124	4.4512e-09	5.6639e-07
LOC108875772	28.5028	1209.4	-5.407	4.6019e-09	5.8277e-07
crb2	3.87279	55.2302	-3.834	4.7651e-09	6.0058e-07
LOC108883151	11153.9	63082.5	-2.4997	5.1136e-09	6.4147e-07
LOC108883342	749.955	3043.48	-2.0208	5.3587e-09	6.6906e-07
LOC108884587	36.7846	5.16134	2.8333	5.4389e-09	6.759e-07
LOC108884703	2652.22	14698.5	-2.4704	5.6516e-09	6.9906e-07
LOC108898555	550.973	3458.5	-2.6501	6.1516e-09	7.5739e-07
creg2	164.19	714.064	-2.1207	6.2356e-09	7.642e-07
LOC108890469	292.524	1200.98	-2.0376	6.3547e-09	7.7521e-07
LOC108887029	25.0863	3.20706	2.9676	6.6391e-09	8.0621e-07
LOC108883995	2117.31	534.108	1.987	6.9812e-09	8.439e-07
LOC108882890	0.658203	24.4533	-5.2153	7.4762e-09	8.9965e-07
LOC108893664	14.854	115.626	-2.9605	7.5762e-09	9.0757e-07
LOC108877569	24.3014	3.02159	3.0077	7.8575e-09	9.3695e-07
LOC108881176	277.816	38.1048	2.8661	7.8919e-09	9.3695e-07
LOC108879346	384.148	1728.97	-2.1702	8.4774e-09	1.002e-06
LOC108875707	49.346	2.10273	4.5526	8.7761e-09	1.0282e-06
slc7a11	4870.78	19.8895	7.936	8.7525e-09	1.0282e-06
slc16a13	1660.47	421.854	1.9768	8.9014e-09	1.0383e-06
LOC108901711	78090.5	16559.7	2.2375	9.661e-09	1.1219e-06
LOC108895683	24.796	125.236	-2.3365	9.7203e-09	1.1239e-06
LOC108882621	14.5349	0.686194	4.4048	1.012e-08	1.165e-06
Novel00032	0	16.9883	-	1.0361e-08	1.1876e-06
ptprq	1.76721	76.9128	-5.4437	1.1035e-08	1.2595e-06
LOC108884404	3963.76	16.1446	7.9397	1.1083e-08	1.2596e-06
LOC108898501	1872.91	339.649	2.4632	1.1289e-08	1.2775e-06
Novel00072	4.1622	28.3598	-2.7684	1.3004e-08	1.465e-06
hephl1	9423.51	2434.35	1.9527	1.3056e-08	1.465e-06
LOC108890738	53.455	630.64	-3.5604	1.3562e-08	1.5154e-06
LOC108881845	7557.66	1855.74	2.0259	1.3797e-08	1.5352e-06
LOC108883902	315.758	1430.55	-2.1797	1.4074e-08	1.5595e-06
LOC108883740	10.6422	61.8537	-2.5391	1.4449e-08	1.5945e-06
LOC108875110	91.8613	375.765	-2.0323	1.4775e-08	1.617e-06
LOC108887528	1053.61	262.215	2.0065	1.4765e-08	1.617e-06
Novel00046	121.247	0.214877	9.1402	1.5431e-08	1.675e-06
dkk2	1291.97	173.932	2.893	1.5407e-08	1.675e-06
c1qtnf2	2.70243	22.1871	-3.0374	1.5594e-08	1.6858e-06
LOC108874260	4946.1	1368.52	1.8537	1.6526e-08	1.7793e-06
LOC108883822	576.895	152.907	1.9157	1.6701e-08	1.7909e-06
arhgef4	1874.42	500.788	1.9042	1.7405e-08	1.8589e-06
LOC108886340	11.3981	220.855	-4.2762	1.8316e-08	1.946e-06
LOC108894421	20.621	739.631	-5.1646	1.8367e-08	1.946e-06
LOC108893808	11.8813	96.6934	-3.0247	1.8513e-08	1.9538e-06
LOC108891121	0.845447	19.12	-4.4992	1.8964e-08	1.9934e-06
LOC108888391	29.7263	305.354	-3.3607	2.033e-08	2.1286e-06
LOC108894811	78291.8	6843.07	3.5161	2.0771e-08	2.1662e-06
smoc2	159	1176.84	-2.8878	2.2062e-08	2.2919e-06
gamt	1043.66	5131.44	-2.2977	2.3053e-08	2.3854e-06
acot7	466.16	49.0905	3.2473	2.3652e-08	2.4292e-06
spp2	1813.46	33059.9	-4.1883	2.3658e-08	2.4292e-06
LOC108887068	278004	57564.2	2.2719	2.4371e-08	2.4928e-06
LOC108879025	154.443	3225.25	-4.3843	2.6069e-08	2.6563e-06
LOC108881638	43.9875	8.80106	2.3213	2.6243e-08	2.6638e-06
LOC108879118	8941.03	2146.05	2.0588	2.6753e-08	2.7052e-06
LOC108881338	1120.47	268.919	2.0589	2.7654e-08	2.7857e-06
LOC108877420	1817.3	268.06	2.7612	2.8094e-08	2.8193e-06
LOC108898208	9.07183	48.5378	-2.4196	2.8258e-08	2.8251e-06
LOC108888165	48.8591	752.322	-3.9447	2.9345e-08	2.9228e-06
LOC108882692	27.9566	4.21556	2.7294	2.9649e-08	2.9421e-06
LOC108878474	524.888	134.245	1.9671	3.1045e-08	3.0691e-06
LOC108901751	0.441119	10.4768	-4.5699	3.1199e-08	3.0694e-06
tmem51	270.859	1268.06	-2.227	3.1278e-08	3.0694e-06
LOC108876018	45.5899	3.60138	3.6621	3.2299e-08	3.1579e-06
LOC108879165	48.6408	1.63714	4.8929	3.2621e-08	3.1777e-06
cunh6orf58	3935.93	26634.4	-2.7585	3.2885e-08	3.1918e-06
fgf7	10.7441	56.1002	-2.3845	3.3777e-08	3.2664e-06
LOC108899159	939.928	140.382	2.7432	3.3932e-08	3.2695e-06
kiaa1522	72.6972	283.962	-1.9657	3.4064e-08	3.2704e-06
LOC108877742	24.8008	3.82971	2.6951	3.434e-08	3.285e-06
tor2a	944.654	241.672	1.9667	3.5032e-08	3.3392e-06
drd2	1.58815	18.131	-3.513	3.5242e-08	3.3473e-06
LOC108891494	761.044	203.688	1.9016	4.3582e-08	4.1246e-06
LOC108893879	1.32004	36.9874	-4.8084	4.4047e-08	4.1539e-06
LOC108897417	382.416	102.077	1.9055	4.5702e-08	4.2947e-06
LOC108902682	30.6288	135.748	-2.148	4.7561e-08	4.4536e-06
alpk1	2162.03	577.882	1.9035	4.886e-08	4.5592e-06
LOC108888146	10.97	58.2566	-2.4089	4.9858e-08	4.6361e-06
ctsl	61334	17759.9	1.7881	5.0253e-08	4.6566e-06
LOC108893819	723.013	93.7342	2.9474	5.0928e-08	4.7027e-06
sgk1	10982.3	3105.11	1.8225	5.3165e-08	4.8923e-06
LOC108878374	812.655	53.8823	3.9148	5.5503e-08	5.0898e-06
LOC108873232	909.325	16869	-4.2134	5.7614e-08	5.2653e-06
LOC108895659	3.63148	25.4433	-2.8087	6.3635e-08	5.7956e-06
pcsk5	20684.9	5698.36	1.86	6.6558e-08	6.0411e-06
sostdc1	34.3497	261.037	-2.9259	6.8268e-08	6.1752e-06
LOC108885422	5659.68	1527.19	1.8898	6.8856e-08	6.2073e-06
LOC108881450	275.757	53.248	2.3726	6.9121e-08	6.2101e-06
LOC108891649	26.2629	4.2502	2.6274	7.0067e-08	6.274e-06
LOC108882204	262.764	1619	-2.6233	7.7704e-08	6.9344e-06
LOC108900461	1.60754	15.7989	-3.2969	8.3514e-08	7.428e-06
LOC108884312	1562.66	293.247	2.4138	8.7492e-08	7.7559e-06
LOC108880345	457.487	125.208	1.8694	8.8305e-08	7.8019e-06
LOC108875476	10233.2	2667.91	1.9395	9.9433e-08	8.756e-06
LOC108880011	33.8735	298.183	-3.138	1.0046e-07	8.8176e-06
LOC108884766	16864.2	3311.76	2.3483	1.0155e-07	8.8838e-06
ptafr	557.53	154.49	1.8515	1.0641e-07	9.2784e-06
LOC108880626	90.5117	376.83	-2.0577	1.1244e-07	9.772e-06
LOC108876112	3.56827	24.6823	-2.7902	1.1524e-07	9.9826e-06
LOC108891002	157.176	1933.17	-3.6205	1.2453e-07	1.0753e-05
LOC108898308	56.3885	4.44972	3.6636	1.2778e-07	1.0997e-05
LOC108889885	12.8633	1.06493	3.5944	1.3149e-07	1.128e-05
LOC108886841	7199.71	1688.71	2.092	1.3901e-07	1.1887e-05
LOC108898243	45.8626	9.97608	2.2008	1.4229e-07	1.2083e-05
c1qtnf5	4.65721	27.5706	-2.5656	1.4211e-07	1.2083e-05
tox3	5.7601	62.0007	-3.4281	1.4266e-07	1.2083e-05
Novel00338	36.2918	166.517	-2.198	1.4801e-07	1.2496e-05
LOC108887276	21784	6161.97	1.8218	1.5451e-07	1.3003e-05
LOC108876980	0	6.14472	-	1.5704e-07	1.3133e-05
gadd45g	7525.69	2215.76	1.764	1.5658e-07	1.3133e-05
dtna	4.57292	39.9652	-3.1276	1.6239e-07	1.3511e-05
smtnl1	74.9033	6.69104	3.4847	1.6258e-07	1.3511e-05
Novel00237	50.8961	11.2851	2.1731	1.6536e-07	1.37e-05
LOC108876853	176.181	28.8139	2.6122	1.6666e-07	1.3764e-05
LOC108887103	54.9647	7.88645	2.8011	1.7064e-07	1.405e-05
LOC108902925	6.0392	102.133	-4.0799	1.7954e-07	1.4737e-05
LOC108875975	3.22174	23.2343	-2.8503	1.8148e-07	1.485e-05
masp2	324.664	1167.53	-1.8464	1.8424e-07	1.503e-05
LOC108878778	6.45117	81.3199	-3.656	1.861e-07	1.5135e-05
sarm1	765.125	86.0887	3.1518	1.9543e-07	1.5845e-05
LOC108886041	503.134	142.128	1.8237	1.9883e-07	1.6072e-05
LOC108875175	388.568	62.0276	2.6472	2.0918e-07	1.6857e-05
LOC108884300	175.063	655.554	-1.9048	2.1322e-07	1.7131e-05
LOC108879716	35.8632	905.48	-4.6581	2.3527e-07	1.8846e-05
LOC108879612	38308.5	357.514	6.7435	2.4412e-07	1.9496e-05
LOC108899386	24.8403	177.295	-2.8354	2.515e-07	2.0025e-05
LOC108896262	625.944	27.5242	4.5073	2.5336e-07	2.0113e-05
LOC108887510	0.331158	8.30505	-4.6484	2.6373e-07	2.0874e-05
tmeff2	1.8921	52.0822	-4.7827	2.6763e-07	2.112e-05
LOC108898561	65.9305	1015.04	-3.9444	2.7201e-07	2.1402e-05
LOC108882381	7.9095	44.6159	-2.4959	2.7683e-07	2.1653e-05
rbp4	33063.2	117743	-1.8323	2.7645e-07	2.1653e-05
LOC108875560	80.7115	299.592	-1.8922	2.8786e-07	2.2449e-05
LOC108895505	19.6222	81.6504	-2.057	2.9464e-07	2.2845e-05
LOC108897438	77.633	5.93884	3.7084	2.9428e-07	2.2845e-05
LOC108892505	110.572	398.538	-1.8497	2.9854e-07	2.308e-05
LOC108881936	4.0589	26.2589	-2.6936	3.1583e-07	2.4275e-05
LOC108886730	13.4634	105.633	-2.9719	3.1556e-07	2.4275e-05
abcc8	243.778	9.65621	4.658	3.2859e-07	2.5183e-05
LOC108876928	1381.19	393.472	1.8116	3.3733e-07	2.5739e-05
LOC108885562	1113.83	329.336	1.7579	3.3777e-07	2.5739e-05
LOC108895628	667.543	201.088	1.731	3.5362e-07	2.6869e-05
LOC108873046	4.27566	22.7824	-2.4137	3.6491e-07	2.7643e-05
ciita	111.485	412.378	-1.8871	3.6588e-07	2.7643e-05
LOC108896630	718.946	209.302	1.7803	3.6976e-07	2.7856e-05
bbof1	13.6464	63.9174	-2.2277	3.7493e-07	2.8166e-05
LOC108899468	1393.48	418.774	1.7345	3.8638e-07	2.8945e-05
LOC108878661	49509.9	166160	-1.7468	4.0474e-07	3.0235e-05
tnfaip3	3677.13	1073.44	1.7763	4.1015e-07	3.0553e-05
LOC108900424	3757.51	466.51	3.0098	4.5178e-07	3.356e-05
LOC108897241	3312.31	97.4174	5.0875	4.5696e-07	3.3851e-05
LOC108879258	18.7385	373.732	-4.3179	4.6346e-07	3.4237e-05
LOC108884504	1567.91	8489.99	-2.4369	4.7924e-07	3.511e-05
LOC108887319	44.3499	163.575	-1.883	4.7839e-07	3.511e-05
tns4	3.04498	29.2144	-3.2622	4.7672e-07	3.511e-05
LOC108874928	45.9511	11.6708	1.9772	5.1375e-07	3.7472e-05
LOC108875119	4.37327	23.7275	-2.4398	5.1639e-07	3.7472e-05
LOC108882788	0.0873255	10.942	-6.9693	5.1712e-07	3.7472e-05
mstn	1.63293	29.5889	-4.1795	5.1702e-07	3.7472e-05
allc	1118.09	6337.21	-2.5028	5.2194e-07	3.7718e-05
LOC108884704	62.3657	385.609	-2.6283	5.2609e-07	3.7916e-05
gdf5	13.1979	77.6356	-2.5564	5.382e-07	3.8684e-05
LOC108876074	1.63102	18.6101	-3.5122	5.4124e-07	3.8797e-05
LOC108889000	21.8721	85.4585	-1.9661	5.5434e-07	3.9629e-05
LOC108896973	46.4039	303.047	-2.7072	5.9643e-07	4.2524e-05
LOC108897409	471.846	1982.02	-2.0706	6.0422e-07	4.2964e-05
park7	901.022	2869.14	-1.671	6.1689e-07	4.3748e-05
LOC108879880	18.1826	69.351	-1.9314	6.2064e-07	4.3778e-05
LOC108884884	731.48	2361.36	-1.6907	6.2246e-07	4.3778e-05
LOC108890934	0.151544	6.31783	-5.3816	6.239e-07	4.3778e-05
LOC108903091	815.038	148.321	2.4581	6.2285e-07	4.3778e-05
dcxr	25.8841	223.248	-3.1085	6.3179e-07	4.4215e-05
LOC108882024	371.248	110.072	1.7539	6.3705e-07	4.4466e-05
LOC108888509	17.5454	67.9718	-1.9538	6.4755e-07	4.5081e-05
LOC108900684	7.39598	46.3593	-2.648	6.4971e-07	4.5114e-05
ptger3	34.0616	4.60335	2.8874	6.5729e-07	4.5521e-05
LOC108880777	4.18425	24.7382	-2.5637	6.6409e-07	4.5823e-05
LOC108881642	1739.15	432.099	2.0089	6.6682e-07	4.5823e-05
col1a2	130.036	1814	-3.8022	6.6573e-07	4.5823e-05
LOC108900307	52.984	213.874	-2.0131	7.0085e-07	4.8037e-05
LOC108878979	40.1898	8.64802	2.2164	7.12e-07	4.8676e-05
LOC108882715	3.58614	190.597	-5.732	7.4367e-07	5.0711e-05
LOC108888943	3.41066	38.4143	-3.4935	8.1843e-07	5.5666e-05
LOC108898724	12.956	1.42641	3.1832	8.328e-07	5.6499e-05
sgsm1	12.1475	60.1519	-2.308	8.4274e-07	5.7028e-05
LOC108897459	203.571	53.5565	1.9264	8.6714e-07	5.8529e-05
mvp	3356.62	1047.27	1.6804	8.7832e-07	5.9134e-05
LOC108901281	46.9916	167.176	-1.8309	8.8071e-07	5.9145e-05
LOC108888827	1.19964	24.3865	-4.3454	9.0133e-07	6.0378e-05
LOC108891103	1964.84	8231.93	-2.0668	9.2514e-07	6.1817e-05
LOC108892949	19.5102	3.46725	2.4924	9.4622e-07	6.3067e-05
LOC108892835	174.755	36.4436	2.2616	9.525e-07	6.3327e-05
LOC108887322	96.5869	11.3981	3.083	9.6033e-07	6.3688e-05
LOC108896232	5484.11	17937.6	-1.7097	9.8104e-07	6.49e-05
irs2	2445.95	799.751	1.6128	9.8353e-07	6.4903e-05
LOC108900822	7836.31	2360.91	1.7308	9.9493e-07	6.5493e-05
LOC108896100	36.6021	124.978	-1.7717	1.0064e-06	6.5978e-05
ttc8	50.9855	179.305	-1.8143	1.0073e-06	6.5978e-05
LOC108872943	10.6743	63.7714	-2.5788	1.0173e-06	6.6339e-05
lhx9	126.928	491.254	-1.9525	1.0178e-06	6.6339e-05
LOC108897016	7.13039	0.118739	5.9081	1.0206e-06	6.636e-05
LOC108895629	26.1196	121.134	-2.2134	1.0374e-06	6.7286e-05
zbtb16	352.409	110.352	1.6751	1.0787e-06	6.9797e-05
LOC108891096	294.563	46.9735	2.6487	1.1037e-06	7.1242e-05
LOC108876589	205.9	2049.39	-3.3152	1.144e-06	7.3488e-05
lsamp	3.43563	55.8603	-4.0232	1.1424e-06	7.3488e-05
LOC108879208	530.021	164.131	1.6912	1.2142e-06	7.7618e-05
LOC108889937	15.1937	925.037	-5.928	1.2122e-06	7.7618e-05
LOC108882336	131.711	1070.27	-3.0225	1.2207e-06	7.7666e-05
LOC108892894	136.879	39.0285	1.8103	1.2191e-06	7.7666e-05
LOC108894165	12812.8	4086.34	1.6487	1.2778e-06	8.1104e-05
LOC108886122	9052.7	2488.87	1.8629	1.2812e-06	8.1124e-05
LOC108883517	2.01531	28.0016	-3.7964	1.3191e-06	8.3322e-05
oprk1	2.69689	71.3132	-4.7248	1.3222e-06	8.3322e-05
LOC108873622	434.823	3253.99	-2.9037	1.3295e-06	8.3587e-05
Novel00367	5.68524	24.3445	-2.0983	1.359e-06	8.5238e-05
LOC108881842	30.2343	460.86	-3.9301	1.3726e-06	8.5892e-05
LOC108885260	48.4571	212.653	-2.1337	1.3766e-06	8.594e-05
LOC108873369	739.649	216.336	1.7736	1.4036e-06	8.7417e-05
LOC108893914	51.1872	230.327	-2.1698	1.4101e-06	8.7616e-05
fam212b	8.49038	52.8733	-2.6386	1.4199e-06	8.8023e-05
LOC108892581	16.5988	70.024	-2.0768	1.4509e-06	8.9733e-05
LOC108883594	6.58396	213.658	-5.0202	1.4737e-06	9.093e-05
tnip2	743.138	228.196	1.7034	1.4913e-06	9.1808e-05
LOC108884928	124.681	35.7574	1.8019	1.4974e-06	9.1965e-05
LOC108881032	811.984	241.506	1.7494	1.5181e-06	9.3021e-05
LOC108890966	573.436	186.9	1.6174	1.5481e-06	9.4503e-05
LOC108901752	0	6.52809	-	1.5494e-06	9.4503e-05
LOC108891732	3809.42	1316.36	1.533	1.5806e-06	9.6189e-05
LOC108875062	9.24581	51.7918	-2.4859	1.5877e-06	9.6402e-05
aldh4a1	4107.49	12849.1	-1.6453	1.6037e-06	9.7149e-05
LOC108883929	4.43792	39.582	-3.1569	1.6132e-06	9.7504e-05
LOC108884176	1007.89	3337.61	-1.7275	1.6296e-06	9.8156e-05
pkdcc	42.1828	149.069	-1.8213	1.6314e-06	9.8156e-05
ccna1	61.7831	294.905	-2.255	1.6876e-06	0.00010131
LOC108887186	120.871	402.145	-1.7342	1.7188e-06	0.00010272
chd3	97.9216	324.931	-1.7304	1.7187e-06	0.00010272
LOC108886797	22.8219	84.6075	-1.8904	1.7391e-06	0.0001037
LOC108875505	1.13709	16.5324	-3.8619	1.7461e-06	0.00010388
acan	9.17542	40.1276	-2.1288	1.808e-06	0.00010709
lrch2	37.9274	131.863	-1.7977	1.8077e-06	0.00010709
LOC108875916	23.1204	5.08945	2.1836	1.8317e-06	0.00010825
itga2	86.1427	24.3924	1.8203	1.839e-06	0.00010844
LOC108895936	8188.54	2670.78	1.6163	1.8609e-06	0.00010936
LOC108901226	10.5028	163.736	-3.9625	1.8628e-06	0.00010936
LOC108890811	13.1485	1.56332	3.0722	1.8686e-06	0.00010946
Novel00271	0.597455	8.3618	-3.8069	1.9696e-06	0.00011512
aamdc	140.041	436.498	-1.6401	2e-06	0.00011664
rida	744.683	2400.36	-1.6886	2.0112e-06	0.00011704
LOC108874719	19.9443	1123.42	-5.8158	2.1255e-06	0.00012342
tmem26	40.2151	137.808	-1.7769	2.1588e-06	0.00012508
klf9	3785.82	962.918	1.9751	2.1968e-06	0.000127
LOC108876638	20569.1	6607.87	1.6382	2.204e-06	0.00012715
acsl4	3024.91	597.946	2.3388	2.2277e-06	0.00012823
fam189a2	33.9334	115.986	-1.7732	2.2442e-06	0.00012891
hao1	687.171	3452.11	-2.3287	2.2532e-06	0.00012914
p2ry1	104.457	361.789	-1.7922	2.2692e-06	0.00012978
pmm1	1278.85	137.041	3.2222	2.2781e-06	0.00013001
gdf15	262.354	36.5299	2.8444	2.2937e-06	0.00013062
LOC108889231	0.794758	8.98327	-3.4987	2.3124e-06	0.0001314
LOC108882334	217.184	2038.04	-3.2302	2.3255e-06	0.00013187
sass6	3624.94	11387.8	-1.6515	2.3347e-06	0.0001321
tspan33	97.3005	470.85	-2.2747	2.3574e-06	0.00013311
LOC108887093	1.22589	10.9159	-3.1545	2.3725e-06	0.00013368
LOC108897662	63.5662	9.63024	2.7226	2.3776e-06	0.00013368
atg3	4065.86	1312.32	1.6314	2.3994e-06	0.00013462
LOC108880321	4.74738	22.3589	-2.2356	2.4646e-06	0.00013799
LOC108899656	270.568	854.009	-1.6583	2.4724e-06	0.00013813
LOC108892174	576.986	195.339	1.5626	2.4941e-06	0.00013905
LOC108883269	65.6673	10.8076	2.6031	2.5356e-06	0.00014022
LOC108891027	147.157	4593.21	-4.9641	2.5361e-06	0.00014022
LOC108896437	8.62693	39.0559	-2.1786	2.5339e-06	0.00014022
sema3c	10.0861	48.7302	-2.2725	2.522e-06	0.00014022
LOC108887583	28825.7	9190.64	1.6491	2.5421e-06	0.00014026
LOC108901533	6.09068	85.2849	-3.8076	2.5549e-06	0.00014067
dnajc6	551.871	143.391	1.9444	2.5898e-06	0.0001423
LOC108882036	3070.18	12238.3	-1.995	2.6257e-06	0.00014397
LOC108882673	2.51438	111.06	-5.465	2.6333e-06	0.0001441
zhx1	57.5751	190.013	-1.7226	2.6432e-06	0.00014434
LOC108888667	1040.37	3109.17	-1.5794	2.6721e-06	0.00014562
LOC108893634	5162.04	16323.6	-1.6609	2.7855e-06	0.00015149
ercc4	1134.92	367.539	1.6266	2.8051e-06	0.00015224
gramd3	394.679	1458.52	-1.8858	2.8193e-06	0.0001527
LOC108883064	241.481	1619.03	-2.7451	2.9461e-06	0.00015892
cd74	15284.1	47532	-1.6369	2.9414e-06	0.00015892
LOC108890485	4066.62	1155.11	1.8158	2.9701e-06	0.00015986
cpt1a	5530.09	1726.58	1.6794	2.9755e-06	0.00015986
LOC108877403	8.65393	67.1372	-2.9557	3.0343e-06	0.00016269
daglb	2560.52	826.149	1.632	3.0651e-06	0.00016401
LOC108889988	5867.57	1912.47	1.6173	3.0904e-06	0.0001647
selenoh	50.4986	158.251	-1.6479	3.0855e-06	0.0001647
LOC108877837	44.1534	147.212	-1.7373	3.2083e-06	0.00017064
ccdc13	5.28442	24.0902	-2.1886	3.3197e-06	0.00017621
LOC108898861	13.4102	69.246	-2.3684	3.3631e-06	0.00017816
gem	581.006	28.474	4.3508	3.3767e-06	0.00017853
aqp9	23.7343	197.48	-3.0567	3.5457e-06	0.00018709
LOC108897579	229.938	59.1405	1.959	3.567e-06	0.00018784
LOC108877424	28.0275	103.215	-1.8807	3.6358e-06	0.00019109
LOC108898905	14910.1	3972.9	1.908	3.6808e-06	0.00019307
LOC108875523	5.18554	29.2442	-2.4956	3.7202e-06	0.00019437
syt14	0	5.47858	-	3.7185e-06	0.00019437
LOC108880467	2.418	14.3716	-2.5713	3.7571e-06	0.00019591
LOC108889197	0.385835	28.2362	-6.1934	3.7917e-06	0.00019733
nlrc5	195.674	614.113	-1.6501	3.8096e-06	0.00019788
gapdh	36988.9	137145	-1.8905	3.8361e-06	0.00019887
LOC108875945	3063.03	621.244	2.3017	3.8913e-06	0.00020133
LOC108895960	23504	4163.95	2.4969	3.949e-06	0.00020392
LOC108898475	3084.9	1017.74	1.5999	3.9837e-06	0.00020532
npr3	211.235	46.6798	2.178	4.0006e-06	0.00020579
LOC108876690	106.639	33.258	1.681	4.0303e-06	0.00020691
LOC108882753	394.61	1202.25	-1.6072	4.109e-06	0.00021055
ass1	214.789	628.924	-1.55	4.1678e-06	0.00021315
LOC108875399	49.0434	170.942	-1.8014	4.1972e-06	0.00021424
LOC108875342	3980.33	1357.93	1.5515	4.2749e-06	0.00021779
LOC108893433	57.0538	213.597	-1.9045	4.332e-06	0.00022028
LOC108899249	11.678	53.0831	-2.1845	4.3629e-06	0.00022058
LOC108902192	54.4573	186.733	-1.7778	4.358e-06	0.00022058
rassf4	218.228	41.1706	2.4062	4.3492e-06	0.00022058
LOC108879192	243.493	83.4939	1.5441	4.3763e-06	0.00022084
LOC108899901	31.6755	103.985	-1.7149	4.4095e-06	0.00022209
LOC108893269	395.098	136.936	1.5287	4.5923e-06	0.00023087
LOC108891658	2898.35	8382.92	-1.5322	4.6291e-06	0.00023227
LOC108895836	3595.84	877.59	2.0347	4.7153e-06	0.00023615
emilin2	35.6892	115.494	-1.6943	4.8506e-06	0.00024204
trpc4	3.89503	21.5108	-2.4654	4.8509e-06	0.00024204
LOC108888029	343.494	119.353	1.525	4.934e-06	0.00024572
LOC108876566	16.9006	3.52279	2.2623	5.0114e-06	0.00024864
LOC108893806	0.112971	5.42865	-5.5866	5.0052e-06	0.00024864
LOC108875793	103.151	318.586	-1.6269	5.0213e-06	0.00024865
LOC108898510	1904.86	629.881	1.5965	5.0303e-06	0.00024865
LOC108885438	121.041	380.294	-1.6516	5.0613e-06	0.00024972
prr15l	16.8723	63.1757	-1.9047	5.0946e-06	0.0002509
Novel00501	9.76349	1.14803	3.0882	5.1327e-06	0.00025231
LOC108879231	148.808	49.7946	1.5794	5.2143e-06	0.00025538
LOC108892270	37.1297	4.20531	3.1423	5.2241e-06	0.00025538
rnf5	974.092	297.691	1.7102	5.212e-06	0.00025538
LOC108875867	83.5643	22.62	1.8853	5.2513e-06	0.00025624
LOC108889115	4575.39	1517.74	1.592	5.2784e-06	0.00025709
Novel00076	8.08107	0.692354	3.545	5.3347e-06	0.00025936
agtrap	947.038	319.485	1.5677	5.3543e-06	0.00025984
LOC108899269	1250.19	442.267	1.4992	5.4394e-06	0.00026349
LOC108872574	9.68591	39.1509	-2.0151	5.4902e-06	0.00026482
fndc3b	5541.04	1870.22	1.5669	5.4797e-06	0.00026482
wls	1381.69	460.882	1.584	5.4967e-06	0.00026482
ehd2	206.744	760.002	-1.8782	5.5436e-06	0.00026659
sdf4	14303	3388.83	2.0775	5.652e-06	0.00027132
LOC108873097	22.7868	75.3569	-1.7255	5.8199e-06	0.00027837
ptx4	38.3575	2.95005	3.7007	5.815e-06	0.00027837
LOC108884915	4.29159	21.5584	-2.3287	5.8431e-06	0.00027898
LOC108884897	1229.37	407.51	1.593	5.9043e-06	0.0002814
LOC108876522	64.1953	204.628	-1.6725	5.9312e-06	0.00028217
ergic1	2943.77	970.522	1.6008	5.9787e-06	0.00028392
LOC108893478	20.9222	74.7236	-1.8365	6.0028e-06	0.00028406
LOC108899570	25.4943	111.358	-2.127	5.9923e-06	0.00028406
kiaa1958	3.21025	23.2852	-2.8587	6.0434e-06	0.00028547
LOC108897237	20.1665	67.0443	-1.7332	6.2832e-06	0.00029627
LOC108877178	997.386	330.484	1.5936	6.3246e-06	0.00029769
LOC108880901	13.5984	56.2731	-2.049	6.5318e-06	0.0003069
LOC108879102	47.5285	13.404	1.8261	6.7835e-06	0.00031788
LOC108891251	2.42573	15.3643	-2.6631	6.7894e-06	0.00031788
pim3	2650.2	813.976	1.703	6.8023e-06	0.00031792
LOC108886744	6.24466	38.6702	-2.6305	6.8492e-06	0.00031956
LOC108898594	183.311	694.773	-1.9223	6.9922e-06	0.00032566
slc44a4	434.465	137.165	1.6633	7.0316e-06	0.00032692
LOC108900509	232.11	76.9627	1.5926	7.1083e-06	0.00032991
sord	3570.67	10202.1	-1.5146	7.1407e-06	0.00033084
LOC108886728	74.21	236.98	-1.6751	7.3077e-06	0.00033799
LOC108877688	730.22	186.147	1.9719	7.379e-06	0.0003401
LOC108892151	0.633305	36.35	-5.8429	7.3698e-06	0.0003401
LOC108873932	31.305	463.421	-3.8879	7.5105e-06	0.00034556
LOC108890048	1.85714	12.4129	-2.7407	7.5548e-06	0.000347
efhc1	1.75057	12.1468	-2.7947	7.6461e-06	0.00035059
LOC108899442	1.05271	9.40166	-3.1588	7.6794e-06	0.00035151
ak5	22.3168	79.4329	-1.8316	7.7165e-06	0.0003526
LOC108882871	969.257	72.4586	3.7417	7.7712e-06	0.00035449
LOC108877989	27.2417	85.7323	-1.654	7.9951e-06	0.00036404
slc25a33	8434.96	1473.03	2.5176	8.008e-06	0.00036404
LOC108891189	21.0071	66.5559	-1.6637	8.0978e-06	0.0003675
LOC108898163	7.09568	215.748	-4.9263	8.1357e-06	0.00036859
LOC108892168	270.947	56.6349	2.2582	8.1595e-06	0.00036904
LOC108893026	419.747	2242.33	-2.4174	8.1957e-06	0.00037005
LOC108895889	17.0359	255.165	-3.9048	8.2248e-06	0.00037073
LOC108890430	109.64	345.666	-1.6566	8.3853e-06	0.00037732
LOC108872903	31.2014	1.88467	4.0492	8.4044e-06	0.00037755
LOC108890564	2.03244	12.5295	-2.624	8.4847e-06	0.00038
atrnl1	885.606	236.938	1.9022	8.4876e-06	0.00038
LOC108874149	32.2755	263.534	-3.0295	8.8107e-06	0.0003938
erp27	578.691	2143.52	-1.8891	8.9012e-06	0.00039718
postn	34.0953	273.189	-3.0023	8.9302e-06	0.0003978
ptgis	52.7325	1.70075	4.9544	9.0989e-06	0.00040464
LOC108887082	795.014	223.836	1.8285	9.3517e-06	0.00041519
LOC108899843	45.6894	135.948	-1.5731	9.6529e-06	0.00042785
LOC108894428	360.155	108.968	1.7247	9.7441e-06	0.00043117
LOC108877815	132.156	896.476	-2.762	9.7972e-06	0.0004328
LOC108900113	175.97	519.686	-1.5623	9.8502e-06	0.0004337
LOC108900165	50.4783	157.541	-1.642	9.8426e-06	0.0004337
tp63	5.58023	43.604	-2.9661	9.9627e-06	0.00043793
LOC108876029	166.502	489.082	-1.5545	1.0002e-05	0.00043892
sfrp5	77.9123	274.691	-1.8179	1.0026e-05	0.00043928
LOC108879039	296.03	90.6566	1.7073	1.0049e-05	0.00043946
LOC108891883	30.8626	95.3543	-1.6274	1.0088e-05	0.00043946
LOC108896476	2.94748	36.5782	-3.6334	1.0097e-05	0.00043946
fosb	63.0556	359.737	-2.5122	1.0067e-05	0.00043946
Novel00371	15.0496	0.641855	4.5513	1.016e-05	0.00044136
LOC108882997	100.089	32.8718	1.6064	1.0173e-05	0.00044136
LOC108882210	511.186	1622.54	-1.6663	1.0214e-05	0.00044169
LOC108896290	1143.46	391.551	1.5461	1.0208e-05	0.00044169
LOC108877839	447.503	4758.98	-3.4107	1.038e-05	0.00044739
ddit4	4681.08	1123.91	2.0583	1.0369e-05	0.00044739
LOC108874529	112.275	39.0254	1.5246	1.0516e-05	0.00045251
speg	4.8505	43.6478	-3.1697	1.057e-05	0.00045413
LOC108890425	17.9409	1.10094	4.0264	1.0945e-05	0.00046948
LOC108873250	23.1728	2.34016	3.3078	1.106e-05	0.00047333
LOC108890696	23.6325	76.2458	-1.6899	1.1086e-05	0.00047333
LOC108894380	40.3573	123.774	-1.6168	1.1088e-05	0.00047333
tmem35a	209.529	930.957	-2.1516	1.1223e-05	0.00047832
LOC108900631	3471.95	676.225	2.3602	1.1265e-05	0.00047933
LOC108882847	0.37816	8.98163	-4.5699	1.1441e-05	0.00048606
LOC108897948	5.37539	55.4138	-3.3658	1.1605e-05	0.00049223
col6a1	559.978	1877.14	-1.7451	1.1694e-05	0.0004952
Novel00178	4.81936	55.079	-3.5146	1.1951e-05	0.00050528
LOC108883266	134.652	29.6643	2.1824	1.2024e-05	0.00050755
fbln5	90.9611	394.368	-2.1162	1.216e-05	0.00051248
cldn5	104.292	34.1711	1.6098	1.2208e-05	0.0005137
LOC108888361	222.62	62.9851	1.8215	1.2229e-05	0.00051376
LOC108885167	441.822	1481.46	-1.7455	1.2387e-05	0.00051957
slc9a5	12.547	2.09381	2.5831	1.2575e-05	0.00052665
LOC108898888	8.78716	31.196	-1.8279	1.2837e-05	0.00053676
LOC108883633	7.63319	50.6155	-2.7292	1.3001e-05	0.00054191
LOC108893872	5.67427	86.0753	-3.9231	1.2994e-05	0.00054191
LOC108886176	3573.92	1230.91	1.5378	1.3119e-05	0.000546
LOC108900753	373.245	1040.6	-1.4792	1.3346e-05	0.00055459
asmt	6.17597	31.5719	-2.3539	1.345e-05	0.00055803
LOC108889398	0	7.60036	-	1.3509e-05	0.00055961
LOC108879312	1.46624	12.8241	-3.1287	1.3608e-05	0.00056281
LOC108891012	0.73551	31.9839	-5.4425	1.3632e-05	0.00056295
LOC108873678	32.4935	96.4115	-1.5691	1.3798e-05	0.0005689
bmp7	6.27763	27.2107	-2.1159	1.3862e-05	0.00057064
pgm2	3701.26	1248.37	1.568	1.3991e-05	0.00057506
LOC108890197	94.1609	837.533	-3.1529	1.4049e-05	0.00057658
pdlim5	14.7159	51.1091	-1.7962	1.4198e-05	0.00058179
LOC108876325	30.9048	103.029	-1.7371	1.434e-05	0.0005867
LOC108882037	265.183	93.9517	1.497	1.4404e-05	0.00058842
LOC108893048	1261.31	315.071	2.0012	1.4428e-05	0.0005885
LOC108889099	1.1818	9.8435	-3.0582	1.4577e-05	0.00059365
slc6a5	9.84248	42.2005	-2.1002	1.4626e-05	0.00059473
sik2	2108.38	508.088	2.053	1.4668e-05	0.00059554
LOC108883147	1473.08	536.554	1.457	1.4775e-05	0.00059896
LOC108902039	38.8809	0.725203	5.7445	1.4925e-05	0.00060415
LOC108872790	38.7675	126.504	-1.7063	1.5033e-05	0.0006057
LOC108884104	0	4.1919	-	1.5003e-05	0.0006057
LOC108893426	14.74	116.641	-2.9843	1.503e-05	0.0006057
adamts16	4.74042	44.8705	-3.2427	1.5055e-05	0.0006057
LOC108899224	7.39811	52.0469	-2.8146	1.5458e-05	0.000621
LOC108884763	4.54686	20.0985	-2.1441	1.5502e-05	0.00062182
LOC108886117	1.12788	11.0897	-3.2975	1.5589e-05	0.00062249
LOC108901985	5180.84	22896.4	-2.1439	1.5571e-05	0.00062249
ppp1r14b	1846.4	643.763	1.5201	1.5556e-05	0.00062249
Novel00533	50647.5	10381.1	2.2865	1.5652e-05	0.00062407
hepacam2	233.984	75.5503	1.6309	1.5751e-05	0.00062705
LOC108883230	5.13871	59.6651	-3.5374	1.6016e-05	0.00063666
sod3	49.0031	441.044	-3.17	1.6285e-05	0.00064641
LOC108895754	78.436	300.223	-1.9364	1.6458e-05	0.00065228
LOC108887244	5.20764	24.8173	-2.2526	1.6509e-05	0.00065333
LOC108892264	142.217	0	Inf	1.6653e-05	0.00065805
LOC108888239	781.445	30.8166	4.6644	1.6815e-05	0.00066345
klhdc8a	0.466386	7.49984	-4.0073	1.6882e-05	0.00066512
LOC108884389	3053.39	1112.07	1.4572	1.6929e-05	0.00066598
LOC108874007	1.70427	11.4406	-2.7469	1.7002e-05	0.00066786
c9	605515	218312	1.4718	1.7164e-05	0.00067326
LOC108883044	19.7946	81.879	-2.0484	1.7265e-05	0.00067581
LOC108900282	4.8939	31.0424	-2.6652	1.728e-05	0.00067581
LOC108889705	87136	15683.1	2.4741	1.7665e-05	0.00068985
LOC108898237	96.9636	401.72	-2.0507	1.7759e-05	0.00069248
LOC108882092	2557.95	8886.87	-1.7967	1.7932e-05	0.00069821
nanp	88.962	27.5282	1.6923	1.8097e-05	0.00070363
dnajb5	282.794	24.19	3.5473	1.845e-05	0.00071629
pcmt1	206.907	580.274	-1.4878	1.8485e-05	0.00071662
LOC108896863	122.864	432.8	-1.8166	1.8633e-05	0.00072128
LOC108885526	25.5795	80.6503	-1.6567	1.8959e-05	0.00073286
cdh13	1.38478	11.1241	-3.006	1.9088e-05	0.00073678
angptl6	213.912	622.517	-1.5411	1.9514e-05	0.00075211
LOC108882441	335.024	974.022	-1.5397	1.9606e-05	0.00075458
homer2	680.291	246.911	1.4622	1.9649e-05	0.00075512
ankrd9	5.21769	33.7807	-2.6947	1.9738e-05	0.00075744
LOC108903058	162.569	924.133	-2.5071	1.9871e-05	0.00076146
gpr146	1761.12	595.134	1.5652	2.0022e-05	0.00076615
LOC108877322	79.2988	18.8527	2.0725	2.0516e-05	0.00078295
fzd9	91.0529	336.511	-1.8859	2.052e-05	0.00078295
chrdl2	91.2977	30.6924	1.5727	2.0595e-05	0.00078467
tbxa2r	164.865	606.641	-1.8796	2.0651e-05	0.00078569
lrp2	8.44295	59.391	-2.8144	2.0696e-05	0.00078625
LOC108895226	911.457	122.62	2.894	2.0801e-05	0.00078877
rhou	1899.95	694.78	1.4513	2.0821e-05	0.00078877
LOC108878165	10.6259	157.515	-3.8898	2.0865e-05	0.00078932
gja5	46.3483	11.176	2.0521	2.0974e-05	0.00079231
LOC108902312	81.9972	27.5763	1.5721	2.1152e-05	0.00079789
LOC108902180	2.79123	13.9655	-2.3229	2.1263e-05	0.00080094
LOC108875642	3186.94	22679.5	-2.8311	2.1347e-05	0.00080297
LOC108886431	24.0754	82.1572	-1.7708	2.1671e-05	0.000814
LOC108887778	11.1908	36.7011	-1.7135	2.1842e-05	0.00081926
Novel00098	1531.69	552.967	1.4699	2.1976e-05	0.00082316
slc33a1	4424.53	1587.73	1.4786	2.2241e-05	0.00083191
LOC108876311	214.797	63.7324	1.7529	2.228e-05	0.00083208
LOC108888158	26.7167	132.867	-2.3142	2.2308e-05	0.00083208
LOC108875426	12.1731	43.7037	-1.8441	2.248e-05	0.00083731
olfml1	18.7837	103.364	-2.4602	2.2743e-05	0.0008459
LOC108881836	0.102205	13.6934	-7.0659	2.3067e-05	0.00085675
podn	18.696	119.983	-2.682	2.335e-05	0.00086608
LOC108880501	529.088	130.837	2.0157	2.3411e-05	0.00086711
LOC108886537	478.899	176.419	1.4407	2.3715e-05	0.00087716
LOC108882046	1707.23	634.309	1.4284	2.3949e-05	0.00088402
LOC108884297	34.6045	8.19591	2.078	2.3967e-05	0.00088402
ctgf	332.541	1506.1	-2.1792	2.4062e-05	0.00088628
fmnl2	63.9284	199.336	-1.6407	2.4101e-05	0.00088651
LOC108889135	161.639	473.555	-1.5508	2.4138e-05	0.00088663
ergic3	956.999	334.445	1.5167	2.4242e-05	0.00088924
LOC108879014	30.4412	0.324027	6.5538	2.4531e-05	0.0008986
fosl1	1193.09	452.941	1.3973	2.4619e-05	0.00090058
slc23a1	0.976587	20.8678	-4.4174	2.5114e-05	0.00091744
LOC108886581	6.98138	27.3701	-1.971	2.5207e-05	0.00091954
LOC108876119	3601.55	1305.49	1.464	2.5299e-05	0.00092075
igflr1	13556.5	3532.76	1.9401	2.5309e-05	0.00092075
ralb	1919.55	677.018	1.5035	2.5586e-05	0.00092957
LOC108873573	1.13317	33.0156	-4.8647	2.5741e-05	0.00093392
LOC108885892	26.3949	78.1447	-1.5659	2.5814e-05	0.00093529
LOC108893714	115.994	431.208	-1.8943	2.5943e-05	0.00093868
LOC108881092	827.32	225.051	1.8782	2.6047e-05	0.00094115
LOC108883668	26.6752	4.73079	2.4953	2.6222e-05	0.00094619
LOC108873672	28.7717	85.3663	-1.569	2.6333e-05	0.00094892
LOC108874562	5.44569	31.6814	-2.5404	2.6483e-05	0.00095303
LOC108892792	30.0798	89.706	-1.5764	2.664e-05	0.00095737
LOC108894301	1.24527	41.6158	-5.0626	2.6823e-05	0.00096265
podxl2	4.46048	23.7854	-2.4148	2.7442e-05	0.00098354
LOC108873552	36.4775	254.087	-2.8002	2.7564e-05	0.00098527
arel1	1432.35	522.647	1.4545	2.7552e-05	0.00098527
lypla1	715.784	249.883	1.5183	2.7869e-05	0.00099482
LOC108896971	14.9534	82.0403	-2.4559	2.793e-05	0.00099569
LOC108875289	499.977	180.527	1.4696	2.8515e-05	0.0010145
LOC108878361	99.4031	35.3275	1.4925	2.8535e-05	0.0010145
axdnd1	1.6173	11.7163	-2.8569	2.8642e-05	0.001017
LOC108878793	226.586	1044.55	-2.2048	2.8721e-05	0.0010184
LOC108882914	1415.53	324.046	2.1271	2.8921e-05	0.0010214
csf3r	1635.73	636.59	1.3615	2.887e-05	0.0010214
igf1	3676.77	13446.9	-1.8708	2.8903e-05	0.0010214
cbarp	17.5595	4.22552	2.055	2.9545e-05	0.0010421
LOC108882539	17668.5	49689.1	-1.4917	2.9663e-05	0.0010449
LOC108877094	349.634	122.849	1.509	2.9799e-05	0.0010483
LOC108883170	110.789	36.6674	1.5952	2.9949e-05	0.0010507
sfrp1	67.2746	187.476	-1.4786	2.9915e-05	0.0010507
LOC108873867	6.63042	25.6522	-1.9519	3.0441e-05	0.0010666
upf3a	2.96823	14.9864	-2.336	3.0683e-05	0.0010737
LOC108883609	142.573	53.031	1.4268	3.0945e-05	0.0010814
pmp22	361.191	979.404	-1.4391	3.142e-05	0.0010966
LOC108880394	135.33	892.712	-2.7217	3.1469e-05	0.0010968
LOC108873055	66.0167	13.6412	2.2749	3.1573e-05	0.001099
LOC108897842	2.25998	14.9115	-2.722	3.1998e-05	0.0011124
LOC108890544	38.8042	125.524	-1.6937	3.229e-05	0.001121
LOC108874715	0	5.44835	-	3.2851e-05	0.001139
LOC108902614	1.3582	27.3294	-4.3307	3.2924e-05	0.0011401
LOC108883267	2349.19	543.806	2.111	3.3087e-05	0.0011442
LOC108883063	33.8471	928.811	-4.7783	3.3151e-05	0.001145
LOC108897830	156.16	9.881	3.9822	3.3422e-05	0.0011528
LOC108883600	33.7554	3.72686	3.1791	3.3493e-05	0.0011538
rflnb	154.145	60.3231	1.3535	3.3595e-05	0.0011558
ctso	61.014	169.104	-1.4707	3.3808e-05	0.0011616
vwa1	50.6448	212.147	-2.0666	3.3986e-05	0.0011662
LOC108877305	0.240871	5.25038	-4.4461	3.4124e-05	0.0011694
LOC108881622	3589.55	389.207	3.2052	3.4377e-05	0.0011751
LOC108886830	114.346	313.528	-1.4552	3.4362e-05	0.0011751
LOC108874831	0.542644	13.9935	-4.6886	3.4932e-05	0.001191
LOC108886817	340.546	37.6717	3.1763	3.4901e-05	0.001191
LOC108882448	51.3907	143.992	-1.4864	3.5673e-05	0.0012147
atg4b	1303.3	479.722	1.4419	3.5919e-05	0.0012215
LOC108892896	169.532	441.248	-1.38	3.5974e-05	0.0012218
vit	7.76509	42.5097	-2.4527	3.6084e-05	0.001224
armc3	2.69946	13.924	-2.3668	3.6137e-05	0.0012242
qdpr	1883.56	4797.29	-1.3488	3.6306e-05	0.0012284
Novel00250	8.05783	62.1521	-2.9473	3.6492e-05	0.0012326
LOC108893604	98.2101	268.451	-1.4507	3.6524e-05	0.0012326
c5	154433	51217.2	1.5923	3.6878e-05	0.001243
LOC108900136	47.3959	7.66937	2.6276	3.6932e-05	0.0012432
aldh6a1	457.693	2159.68	-2.2384	3.7244e-05	0.0012522
LOC108888147	4.64083	19.5646	-2.0758	3.7551e-05	0.0012593
dusp4	847.034	179.56	2.238	3.7533e-05	0.0012593
LOC108879390	8.29323	0.834339	3.3132	3.8106e-05	0.0012763
LOC108882793	15.0782	47.2076	-1.6466	3.8195e-05	0.0012777
LOC108873576	6.82855	80.9087	-3.5666	3.8559e-05	0.0012869
LOC108901554	15.0963	56.9717	-1.916	3.8566e-05	0.0012869
sardh	4.54933	239.213	-5.7165	3.8862e-05	0.0012951
LOC108890996	300.972	103.168	1.5446	3.8948e-05	0.0012963
LOC108886070	457.538	2078	-2.1832	3.9417e-05	0.0013103
LOC108884614	68.0334	814.848	-3.5822	3.9596e-05	0.0013146
filip1l	387.446	1037.78	-1.4214	4.0051e-05	0.0013281
gckr	91.6997	236.523	-1.367	4.0539e-05	0.0013426
LOC108875908	0	4.9586	-	4.0919e-05	0.0013535
LOC108877814	261.461	77.0306	1.7631	4.2279e-05	0.0013967
LOC108876748	179.128	52.8036	1.7623	4.239e-05	0.0013974
LOC108892779	17364.3	44845.6	-1.3688	4.2457e-05	0.0013974
c2cd2l	335.888	122.592	1.4541	4.241e-05	0.0013974
Novel00154	41.0689	14.0852	1.5439	4.291e-05	0.0014078
LOC108874717	80.5622	2075.16	-4.687	4.2977e-05	0.0014078
LOC108898022	7233.78	2826.7	1.3556	4.2983e-05	0.0014078
slitrk3	4.71548	53.8922	-3.5146	4.2975e-05	0.0014078
LOC108889346	3579.64	1226.79	1.5449	4.3189e-05	0.0014128
pld3	2556.3	1000.39	1.3535	4.3354e-05	0.0014164
LOC108902515	1146.86	353	1.7	4.3622e-05	0.0014234
LOC108890317	95.0033	780.619	-3.0386	4.3869e-05	0.001428
LOC108900180	80.6701	29.293	1.4615	4.3828e-05	0.001428
Novel00011	52.6295	9.51471	2.4676	4.419e-05	0.0014314
LOC108878855	4679.77	1751.3	1.418	4.4139e-05	0.0014314
LOC108897379	0.229327	5.13776	-4.4857	4.4179e-05	0.0014314
LOC108899898	71.5628	229.082	-1.6786	4.4082e-05	0.0014314
LOC108902379	457.5	129.91	1.8163	4.498e-05	0.0014552
dnajc12	84.0789	225.357	-1.4224	4.5313e-05	0.0014642
LOC108874856	5859.56	2141.27	1.4523	4.5858e-05	0.00148
LOC108888370	574.889	101.48	2.5021	4.6145e-05	0.0014866
f2rl2	1294.71	441.194	1.5531	4.6173e-05	0.0014866
LOC108881656	4572.08	1176.47	1.9584	4.6397e-05	0.0014902
LOC108892175	20.1763	111.191	-2.4623	4.6353e-05	0.0014902
LOC108883657	33104.4	4556.04	2.8612	4.7052e-05	0.0015094
LOC108899923	22.1198	6.28445	1.8155	4.8578e-05	0.0015565
mfsd14a	4910.67	1797.49	1.4499	4.8706e-05	0.0015587
lrr1	885.94	344.495	1.3627	4.8804e-05	0.00156
LOC108897041	136.934	378.181	-1.4656	4.8968e-05	0.0015633
bmp3	1.88677	16.4722	-3.126	4.915e-05	0.0015673
LOC108885720	2.36428	12.2619	-2.3747	4.9376e-05	0.0015726
ppp1r3c	1296.31	4969.24	-1.9386	4.9512e-05	0.001575
nfkb2	4343.88	1679.72	1.3708	4.9889e-05	0.0015851
LOC108877980	38.974	109.324	-1.488	4.9985e-05	0.0015863
asic4	37.3845	2.14156	4.1257	5.0142e-05	0.0015894
LOC108896145	1418.58	319.962	2.1485	5.0248e-05	0.0015908
LOC108901196	424.966	167.615	1.3422	5.0806e-05	0.0016066
LOC108873283	1524.21	572.566	1.4125	5.0906e-05	0.0016078
rasef	11.9922	48.7648	-2.0237	5.109e-05	0.0016117
LOC108894748	26.3187	74.118	-1.4937	5.1914e-05	0.0016358
LOC108872912	22570.2	8723.47	1.3714	5.2347e-05	0.0016455
LOC108900873	134.212	364.555	-1.4416	5.2317e-05	0.0016455
ube2r2	634.597	250.872	1.3389	5.2568e-05	0.0016505
LOC108885436	1907.17	10740.8	-2.4936	5.3223e-05	0.0016691
LOC108897015	1055.09	408.686	1.3683	5.3374e-05	0.0016719
LOC108895445	17.3033	311.881	-4.1719	5.3514e-05	0.0016743
LOC108882836	2.23995	21.4124	-3.2569	5.3613e-05	0.0016754
LOC108882553	7.57165	30.1102	-1.9916	5.3937e-05	0.0016836
LOC108882303	7.02729	24.6691	-1.8117	5.4248e-05	0.0016913
prr5l	138.184	373.636	-1.435	5.4336e-05	0.001692
LOC108901929	97502.7	8858.96	3.4602	5.4856e-05	0.0017063
add3	178.506	490.866	-1.4594	5.4933e-05	0.0017066
LOC108880300	81.9633	29.1641	1.4908	5.5586e-05	0.0017249
LOC108885767	129.618	1699.24	-3.7125	5.6267e-05	0.001744
LOC108893655	14437	5671.42	1.348	5.6673e-05	0.0017546
LOC108890546	170.403	456.158	-1.4206	5.6767e-05	0.0017554
LOC108885898	15.0938	2.01471	2.9053	5.7029e-05	0.0017615
plekhd1	347.508	22.0285	3.9796	5.719e-05	0.0017644
LOC108899226	166.828	438.594	-1.3945	5.8285e-05	0.0017961
LOC108886140	10.1091	35.7905	-1.8239	5.8559e-05	0.0018024
mmp23b	25.2273	211.13	-3.0651	5.878e-05	0.0018072
mest	184.445	482.845	-1.3884	5.9016e-05	0.0018123
Novel00112	3653.9	617.99	2.5638	5.9116e-05	0.0018133
ttpal	427.304	146.359	1.5458	5.9395e-05	0.0018197
il1r2	3.6752	0	Inf	5.9606e-05	0.0018241
LOC108885080	27.0302	112.2	-2.0534	5.9829e-05	0.0018284
soat1	1177.7	469.076	1.3281	5.9883e-05	0.0018284
LOC108875172	1467.98	519.722	1.498	6.0131e-05	0.0018339
LOC108887584	1560.59	612.348	1.3497	6.0281e-05	0.0018363
LOC108902992	4.45681	89.9208	-4.3346	6.0522e-05	0.0018416
cd248	0.885875	20.4372	-4.528	6.106e-05	0.0018558
ppp1r3f	0.487666	7.93803	-4.0248	6.1388e-05	0.0018636
LOC108882203	922.173	2575.5	-1.4817	6.2751e-05	0.0019029
LOC108878755	1422.12	560.679	1.3428	6.3052e-05	0.0019076
ascc1	1588.9	361.673	2.1353	6.304e-05	0.0019076
LOC108900411	562.063	214.586	1.3892	6.3145e-05	0.0019083
LOC108885851	1723.29	9798.72	-2.5074	6.3231e-05	0.0019087
ptn	52.2332	149.627	-1.5183	6.358e-05	0.0019171
Novel00246	205.693	579.492	-1.4943	6.3861e-05	0.0019233
lacc1	681.362	186.409	1.8699	6.4147e-05	0.0019298
LOC108872776	259.332	683.223	-1.3976	6.4934e-05	0.0019512
LOC108900542	1224.87	4609.91	-1.9121	6.5025e-05	0.0019518
LOC108879605	8.81483	1.34033	2.7173	6.6727e-05	0.0019984
LOC108902384	200.188	528.592	-1.4008	6.6667e-05	0.0019984
LOC108874765	3772.65	9383.89	-1.3146	6.6903e-05	0.0019991
LOC108882567	2838.2	725.056	1.9688	6.688e-05	0.0019991
slit2	55.9126	208.972	-1.9021	6.7465e-05	0.0020137
LOC108888291	28.2163	82.9934	-1.5565	6.7767e-05	0.0020204
LOC108896784	51.4459	4.25474	3.5959	6.7909e-05	0.0020224
LOC108882943	4.29335	21.5625	-2.3283	6.8607e-05	0.0020409
LOC108888525	3.51815	0	Inf	6.8719e-05	0.0020419
rogdi	28.5438	86.0119	-1.5914	6.8942e-05	0.0020463
LOC108883425	10.7026	1.52656	2.8096	6.9605e-05	0.0020636
LOC108874129	42.3307	566.729	-3.7429	6.975e-05	0.0020656
trh	26.6719	6.59493	2.0159	7.0645e-05	0.0020898
msi1	57.1481	261.052	-2.1916	7.091e-05	0.0020953
LOC108885361	31.557	139.447	-2.1437	7.1436e-05	0.0021062
shisa2	89.9255	227.327	-1.338	7.1394e-05	0.0021062
LOC108880551	805.486	317.97	1.341	7.1653e-05	0.0021102
LOC108877701	5045.35	1979.81	1.3496	7.2281e-05	0.0021255
LOC108899018	180.698	490.355	-1.4402	7.2331e-05	0.0021255
nthl1	5.65339	24.4729	-2.114	7.248e-05	0.0021275
matn1	2.65667	12.6238	-2.2485	7.2695e-05	0.0021315
LOC108881507	1107.28	419.01	1.402	7.3205e-05	0.0021394
LOC108884517	12.2924	38.8495	-1.6601	7.3196e-05	0.0021394
LOC108884651	109.475	36.6215	1.5798	7.3172e-05	0.0021394
LOC108883273	1807.15	702.079	1.364	7.3331e-05	0.0021407
LOC108878890	574.975	223.758	1.3616	7.3531e-05	0.0021442
LOC108898338	32.8871	111.332	-1.7593	7.4171e-05	0.0021605
LOC108875400	128.217	342.913	-1.4193	7.4296e-05	0.0021617
LOC108875116	0	3.5164	-	7.4474e-05	0.0021646
LOC108876961	5975.07	2304.29	1.3746	7.491e-05	0.0021715
LOC108888340	2.38069	12.68	-2.4131	7.4958e-05	0.0021715
LOC108897269	1199.42	252.038	2.2506	7.4884e-05	0.0021715
LOC108884835	2352.45	938.45	1.3258	7.5374e-05	0.0021812
dhrs1	8023.51	3143.97	1.3516	7.5711e-05	0.0021885
LOC108898286	8.73102	43.3292	-2.3111	7.6532e-05	0.0022099
LOC108889321	40.174	13.3203	1.5926	7.6621e-05	0.00221
spire2	13.9878	62.2717	-2.1544	7.7295e-05	0.0022271
manf	21156.7	5880.06	1.8472	7.7947e-05	0.0022434
crtam	97.9904	269.729	-1.4608	7.8155e-05	0.002247
LOC108875700	722.825	289.578	1.3197	7.864e-05	0.0022585
LOC108874454	14.1261	47.2404	-1.7417	7.8927e-05	0.0022643
ace2	6.26768	23.5692	-1.9109	7.908e-05	0.0022662
umad1	2107.37	791.853	1.4121	7.9239e-05	0.0022683
LOC108884816	20.8342	78.9959	-1.9228	7.9731e-05	0.00228
LOC108889004	718.087	1852.65	-1.3674	7.995e-05	0.0022838
LOC108897236	2114.26	547.265	1.9498	8.0126e-05	0.0022864
LOC108889968	2700.98	1054.71	1.3566	8.0547e-05	0.0022959
ccdc30	12.2538	41.382	-1.7558	8.1606e-05	0.0023236
LOC108879030	4.68241	236.109	-5.6561	8.2043e-05	0.0023335
LOC108882815	6084.31	19051.1	-1.6467	8.234e-05	0.002337
iapp	0	47.3651	-	8.2296e-05	0.002337
LOC108884565	239.002	759.001	-1.6671	8.2509e-05	0.0023393
arl16	29.625	80.9304	-1.4499	8.2759e-05	0.0023439
pebp1	473.047	1555.29	-1.7171	8.3212e-05	0.0023542
LOC108893865	1979.18	6274.54	-1.6646	8.3782e-05	0.0023678
LOC108892710	206.74	730.568	-1.8212	8.414e-05	0.0023754
LOC108884505	88.6514	434.531	-2.2932	8.4506e-05	0.0023832
LOC108889843	274.445	738.095	-1.4273	8.4672e-05	0.0023853
LOC108873740	2.37859	28.3673	-3.5761	8.4853e-05	0.0023879
LOC108874754	11.2951	55.0297	-2.2845	8.5324e-05	0.0023936
LOC108892831	36.6851	12.4806	1.5555	8.5325e-05	0.0023936
LOC108900293	2574.17	1049.64	1.2942	8.5281e-05	0.0023936
LOC108877940	2901.33	7255.15	-1.3223	8.5655e-05	0.0023988
LOC108885990	26.4126	74.1521	-1.4893	8.5735e-05	0.0023988
LOC108892301	90.9841	235.14	-1.3698	8.5781e-05	0.0023988
LOC108875184	12736.6	4979.44	1.3549	8.6284e-05	0.0024103
mov10l1	2.91373	13.8131	-2.2451	8.6723e-05	0.00242
LOC108879485	0.276856	5.3563	-4.274	8.7413e-05	0.0024368
LOC108885766	10651.1	97470.4	-3.194	8.7505e-05	0.0024368
LOC108879324	29.0136	78.4713	-1.4354	8.829e-05	0.0024519
LOC108885343	66.6053	10.8554	2.6172	8.8325e-05	0.0024519
mgst3	1060.02	2565.83	-1.2753	8.8219e-05	0.0024519
LOC108881620	8617.94	3261.18	1.4019	8.8683e-05	0.0024593
LOC108893652	1246.78	3444.33	-1.466	8.9179e-05	0.0024704
LOC108873225	1258.62	482.634	1.3828	8.9501e-05	0.0024742
LOC108874664	184.872	463.488	-1.326	8.9461e-05	0.0024742
LOC108882141	1323.56	489.583	1.4348	9.0015e-05	0.0024858
LOC108898953	76.5507	23.1707	1.7241	9.1182e-05	0.0025155
LOC108883265	4114.18	981.465	2.0676	9.1606e-05	0.0025167
LOC108886641	21.9547	6.10424	1.8466	9.1464e-05	0.0025167
LOC108892441	48.1323	130.848	-1.4428	9.1386e-05	0.0025167
chpf	590.223	226.797	1.3799	9.1538e-05	0.0025167
LOC108898818	0.645326	11.6763	-4.1774	9.1992e-05	0.0025224
serpine2	7840.72	2018.86	1.9574	9.2004e-05	0.0025224
LOC108875113	19.8408	58.7274	-1.5656	9.2183e-05	0.0025247
LOC108873524	4370.09	1688.12	1.3722	9.2533e-05	0.0025317
LOC108882056	1158.09	6468.13	-2.4816	9.2884e-05	0.0025387
fndc9	21.0055	59.2941	-1.4971	9.3571e-05	0.0025541
iqcb1	18.6159	53.9803	-1.5359	9.364e-05	0.0025541
spcs2	3024.63	1172.49	1.3672	9.4405e-05	0.0025724
LOC108877310	5.86185	49.3219	-3.0728	9.4815e-05	0.0025761
LOC108880792	71668.5	27656.7	1.3737	9.491e-05	0.0025761
LOC108881201	259.329	3281.49	-3.6615	9.4931e-05	0.0025761
LOC108886779	982.026	391.985	1.325	9.4881e-05	0.0025761
LOC108892148	1114.74	387.369	1.5249	9.6189e-05	0.0026
LOC108901863	7.62981	27.2853	-1.8384	9.622e-05	0.0026
LOC108902034	0.459009	7.16776	-3.9649	9.6299e-05	0.0026
abcg5	470.832	1229.03	-1.3842	9.6178e-05	0.0026
pamr1	108.964	323.02	-1.5678	9.6237e-05	0.0026
gmppb	1331.28	496.755	1.4222	9.6664e-05	0.0026072
LOC108895692	74.6681	197.307	-1.4019	9.6798e-05	0.0026075
slc25a42	1316.84	247.902	2.4092	9.6872e-05	0.0026075
boc	174.656	468.777	-1.4244	9.7037e-05	0.0026093
LOC108886033	16.5497	4.57557	1.8548	9.8182e-05	0.0026357
LOC108900514	2.35609	26.2846	-3.4798	9.8218e-05	0.0026357
LOC108888772	78.9114	28.0692	1.4912	9.8699e-05	0.002646
Novel00474	19.0068	1.29647	3.8739	0.00010086	0.0026983
arg2	1545.99	500.76	1.6263	0.00010083	0.0026983
LOC108884063	3855.56	940.588	2.0353	0.00010097	0.0026988
LOC108882269	34.3952	9.90472	1.796	0.00010147	0.0027094
LOC108891918	8655.24	2960.93	1.5475	0.00010319	0.0027525
LOC108896809	46.5162	133.252	-1.5184	0.00010354	0.002759
LOC108899902	51.7949	250.092	-2.2716	0.00010378	0.0027627
LOC108873871	33.31	109.36	-1.7151	0.00010394	0.0027642
slc9a7	3824.03	1540.21	1.312	0.00010424	0.0027694
etv5	583.414	237.415	1.2971	0.00010463	0.0027769
LOC108902959	121.217	324.543	-1.4208	0.00010497	0.0027833
LOC108896482	0	7.42989	-	0.00010537	0.0027884
myo15b	0.700466	11.4767	-4.0342	0.00010527	0.0027884
LOC108885441	372.518	900.696	-1.2737	0.00010627	0.0028084
LOC108893420	3005.12	1163.28	1.3692	0.00010634	0.0028084
nt5dc2	2538.98	384.73	2.7223	0.00010715	0.0028269
pcdh7	3.6886	65.6299	-4.1532	0.00010785	0.0028375
slc2a4	28.7774	81.3018	-1.4983	0.00010787	0.0028375
stab1	538.011	212.72	1.3387	0.00010769	0.0028375
LOC108885835	4.67914	26.6681	-2.5108	0.00010844	0.0028497
ccdc33	2.69479	17.9839	-2.7385	0.00011083	0.0029095
LOC108875553	3021.23	7710.84	-1.3518	0.00011126	0.0029177
LOC108895142	16.6132	50.3898	-1.6008	0.00011136	0.0029177
nfkbid	32.0729	134.972	-2.0732	0.00011193	0.0029299
mapk15	1205.61	333.749	1.8529	0.00011258	0.0029438
LOC108888489	2.66056	16.6902	-2.6492	0.00011292	0.0029498
arr3	14.1389	42.9724	-1.6037	0.00011446	0.0029872
LOC108873746	26263.7	10122.4	1.3755	0.00011521	0.0030009
LOC108874033	29.8905	134.388	-2.1686	0.00011521	0.0030009
mfsd10	349.56	139.156	1.3288	0.0001155	0.0030054
cunh5orf24	84.28	216.436	-1.3607	0.00011567	0.003007
LOC108882845	17.7374	54.3303	-1.615	0.00011595	0.0030114
LOC108902558	2.10097	25.6338	-3.6089	0.00011608	0.0030117
hspb1	617.242	2302.75	-1.8995	0.00011688	0.0030266
rasgef1b	1145.43	399.759	1.5187	0.00011683	0.0030266
nbl1	76.7262	234.172	-1.6098	0.00011747	0.0030388
LOC108875699	48.488	14.748	1.7171	0.00011789	0.003045
LOC108885067	300.666	1242.94	-2.0475	0.00011793	0.003045
LOC108888310	28.8713	161.532	-2.4841	0.00011812	0.0030469
LOC108876328	206.731	82.7059	1.3217	0.00011982	0.0030876
LOC108883363	1097.53	425.741	1.3662	0.00012043	0.0031004
LOC108888990	15.4697	3.62322	2.0941	0.00012154	0.003126
Novel00457	4267.47	10141.4	-1.2488	0.00012193	0.003133
LOC108899818	1162.08	326.955	1.8296	0.00012209	0.003134
LOC108888846	5.43697	19.4468	-1.8387	0.00012276	0.0031483
ahdc1	3.61611	14.7723	-2.0304	0.00012304	0.0031523
LOC108882563	5.8804	27.8893	-2.2457	0.00012378	0.0031682
LOC108873442	524.174	114.003	2.201	0.0001244	0.003181
LOC108873276	6.03779	20.9887	-1.7975	0.00012476	0.0031871
LOC108896255	105.1	271.444	-1.3689	0.00012546	0.003202
LOC108899854	5975.23	1776.96	1.7496	0.00012589	0.0032098
apof	701.48	3408.93	-2.2808	0.00012619	0.0032145
acmsd	225.724	906.586	-2.0059	0.00012672	0.0032249
h6pd	88214.5	32953.9	1.4206	0.00012695	0.0032275
phospho1	338.317	2296.68	-2.7631	0.00012707	0.0032275
LOC108883623	10411.9	1976.49	2.3972	0.0001272	0.0032278
LOC108873146	811.649	215.358	1.9141	0.0001277	0.0032374
LOC108889118	2.19372	19.868	-3.179	0.00012802	0.0032406
eif4ebp3	1875.97	338.993	2.4683	0.00012807	0.0032406
slc39a11	3350.35	557.123	2.5882	0.0001292	0.0032661
LOC108875171	36.3712	123.117	-1.7592	0.00012965	0.0032697
LOC108887697	106.557	336.153	-1.6575	0.00012971	0.0032697
LOC108892257	706.01	277.595	1.3467	0.00012962	0.0032697
lipe	1593.85	674.722	1.2401	0.00013044	0.003285
sqrdl	3322.41	1298.45	1.3554	0.00013161	0.0033114
LOC108890053	240.856	98.3841	1.2917	0.00013193	0.0033161
LOC108878693	286.881	710.183	-1.3077	0.00013338	0.0033496
LOC108879850	3.6758	26.3539	-2.8419	0.00013435	0.0033706
LOC108900075	30.4128	10.2062	1.5752	0.00013472	0.0033767
LOC108875862	243.931	625.202	-1.3579	0.00013538	0.0033869
LOC108884213	39.8792	319.362	-3.0015	0.00013533	0.0033869
LOC108899774	133.542	341.094	-1.3529	0.00013718	0.0034287
LOC108896634	0.770741	9.48035	-3.6206	0.00013737	0.0034304
LOC108894260	99.943	673.472	-2.7524	0.00013774	0.0034363
LOC108880292	6.5541	43.861	-2.7425	0.00013838	0.0034457
LOC108892718	175.919	643.207	-1.8704	0.00013834	0.0034457
LOC108881975	3443.75	1391.74	1.3071	0.00013885	0.0034543
tnfaip6	2.49926	10.9962	-2.1374	0.00013938	0.0034643
slc25a35	302.451	121.666	1.3138	0.00013969	0.0034687
LOC108885525	0.858872	6.72618	-2.9693	0.00013985	0.0034693
LOC108894291	2809.83	498.801	2.4939	0.00014016	0.0034739
LOC108893128	3.85403	15.2323	-1.9827	0.00014041	0.0034767
LOC108877391	12.0811	39.2409	-1.6996	0.00014097	0.0034874
LOC108897073	574.416	1527.23	-1.4108	0.00014159	0.0034995
LOC108882903	1237.02	453.491	1.4477	0.00014248	0.0035086
LOC108886318	0.112971	7.53353	-6.0593	0.00014237	0.0035086
gyg1	1.24288	15.0562	-3.5986	0.00014239	0.0035086
ppp1r8	302.663	752.824	-1.3146	0.00014249	0.0035086
gck	618.607	20921.2	-5.0798	0.00014311	0.0035207
LOC108880285	17.5771	135.408	-2.9455	0.00014496	0.0035562
LOC108887985	516.663	156.129	1.7265	0.00014486	0.0035562
sgms2	15.1524	1.69822	3.1575	0.00014478	0.0035562
LOC108876664	546.591	3319.09	-2.6023	0.0001453	0.0035615
LOC108873118	2.4881	11.1801	-2.1678	0.00014572	0.0035618
LOC108879558	28495.5	5485.23	2.3771	0.00014556	0.0035618
LOC108882565	397.827	1769.63	-2.1532	0.00014567	0.0035618
tpd52l1	1214.84	491.919	1.3043	0.00014669	0.0035821
LOC108878055	3.75854	17.6721	-2.2332	0.00014826	0.0036139
zc3h12b	516.132	206.301	1.323	0.00014815	0.0036139
Novel00450	0.254973	7.78338	-4.932	0.00014841	0.0036143
LOC108898094	45.3781	344.797	-2.9257	0.00014861	0.0036159
cyr61	349.475	1324.62	-1.9223	0.00014946	0.0036332
LOC108872799	6.88118	24.6019	-1.838	0.00015086	0.003664
LOC108902814	4.95297	0.22562	4.4563	0.00015124	0.0036697
LOC108888074	0	3.18644	-	0.00015197	0.0036842
btg1	34155.2	14507.3	1.2353	0.00015243	0.0036919
LOC108886642	21.0814	60.3055	-1.5163	0.00015271	0.0036953
idh2	10244.6	4113.31	1.3165	0.00015291	0.0036967
LOC108888867	869.659	361.314	1.2672	0.00015548	0.0037556
LOC108895458	38.1446	175.838	-2.2047	0.00015566	0.0037564
doc2a	29.746	113.113	-1.927	0.00015694	0.0037839
nav3	481	164.07	1.5517	0.00015808	0.0038079
LOC108895247	188.511	76.2892	1.3051	0.00015873	0.0038202
LOC108877405	989.525	3021.63	-1.6105	0.00015936	0.0038318
LOC108880025	0.238869	9.06504	-5.246	0.00015995	0.0038424
tub	4.9456	0.107125	5.5288	0.00016195	0.003887
flrt3	40.7681	158.246	-1.9567	0.00016264	0.0039
LOC108882471	2.12284	11.9108	-2.4882	0.00016309	0.0039073
prom1	198.799	39.2307	2.3413	0.00016439	0.0039349
LOC108873649	26.3392	209.448	-2.9913	0.00016464	0.0039373
LOC108888898	76.8929	207.715	-1.4337	0.00016496	0.0039415
LOC108874457	1232.21	505.028	1.2868	0.00016593	0.0039577
LOC108893838	141.254	518.133	-1.875	0.00016585	0.0039577
LOC108875936	836.808	2258.16	-1.4322	0.00016737	0.0039848
LOC108895612	350.791	862.765	-1.2984	0.0001673	0.0039848
LOC108895764	12528.5	34280	-1.4522	0.00016776	0.003987
hand1	172.651	444.841	-1.3654	0.00016764	0.003987
LOC108889565	73.1263	181.261	-1.3096	0.00016817	0.0039932
LOC108898079	959.753	2282.24	-1.2497	0.00016855	0.0039986
LOC108873203	51.473	135.022	-1.3913	0.000169	0.0040037
LOC108899550	356.397	84.4436	2.0774	0.00016907	0.0040037
LOC108872990	6.33056	34.0875	-2.4288	0.00016984	0.0040185
LOC108892775	22689.5	52528	-1.2111	0.00017062	0.0040298
scg3	11.5042	98.7271	-3.1013	0.0001705	0.0040298
LOC108883515	1.79343	9.50641	-2.4062	0.00017079	0.0040302
LOC108890837	230.524	95.5866	1.27	0.00017133	0.0040331
LOC108903057	25.9272	77.4606	-1.579	0.00017131	0.0040331
pipox	366.513	859.536	-1.2297	0.00017137	0.0040331
LOC108902209	2.5662	12.4596	-2.2796	0.00017172	0.0040379
abcg4	0.416058	33.7795	-6.3432	0.00017216	0.0040446
LOC108879518	12.699	41.2361	-1.6992	0.00017286	0.0040573
LOC108880634	17.0911	75.0475	-2.1346	0.00017462	0.0040951
LOC108882263	313.362	1385.08	-2.1441	0.00017512	0.0041031
LOC108877447	53.4829	14.5403	1.879	0.00017538	0.0041057
LOC108873210	7.29954	22.86	-1.6469	0.00017629	0.004116
LOC108877350	5200.68	2085.91	1.318	0.0001762	0.004116
mamdc2	2.6899	13.3346	-2.3095	0.00017621	0.004116
thbs3	2.3602	12.6526	-2.4224	0.00017697	0.0041283
LOC108888956	10178.5	4115.39	1.3064	0.00017957	0.0041854
LOC108883467	1.70756e+06	562753	1.6014	0.00017977	0.0041864
LOC108890530	118.855	39.779	1.5791	0.00018067	0.0042035
gpr171	39.1158	104.555	-1.4184	0.00018098	0.0042072
LOC108873348	27.2333	71.5212	-1.393	0.00018127	0.0042103
LOC108899063	7.24951	27.2372	-1.9096	0.00018178	0.0042184
LOC108894064	2.53632	13.4916	-2.4113	0.00018321	0.004248
LOC108880004	4.13117	0.107125	5.2692	0.00018393	0.0042609
podxl	283.719	710.901	-1.3252	0.00018435	0.0042669
LOC108888619	1395.84	4026.59	-1.5284	0.00018457	0.0042682
LOC108894312	20.98	245.775	-3.5503	0.0001849	0.0042721
LOC108888463	231.677	94.4726	1.2941	0.00018559	0.0042844
cfap45	3.30076	13.0131	-1.9791	0.00018599	0.00429
lpl	25679.8	10985.5	1.225	0.00018696	0.0043085
LOC108881771	3020.14	953.362	1.6635	0.00018712	0.0043086
bmp1	17549.4	7488.7	1.2286	0.00018785	0.0043214
cadm4	224.803	570.586	-1.3438	0.000189	0.0043413
mtfr1	680.362	278.635	1.2879	0.00018903	0.0043413
cav1	525.871	1326.93	-1.3353	0.00018938	0.0043454
col5a1	245.857	621.789	-1.3386	0.00019024	0.0043614
LOC108902081	2693.46	1170.47	1.2024	0.00019058	0.0043654
mtfp1	1038.8	421.316	1.3019	0.00019129	0.0043779
LOC108898322	292.397	25.4687	3.5211	0.00019225	0.0043961
LOC108875735	12.9039	39.5143	-1.6146	0.00019305	0.0044106
LOC108880579	123.449	36.0995	1.7739	0.00019434	0.0044362
LOC108880593	1050.34	436.784	1.2659	0.00019477	0.0044422
LOC108898702	116.131	409.153	-1.8169	0.00019581	0.0044538
dlg1	1281.59	534.276	1.2623	0.00019581	0.0044538
haao	11380.2	26910.1	-1.2416	0.00019594	0.0044538
ppp1r1c	497.876	49.7793	3.3222	0.00019577	0.0044538
LOC108872657	143.845	24.6748	2.5434	0.00019623	0.0044565
LOC108892727	1265.6	531.752	1.251	0.00019782	0.0044887
LOC108890029	254.82	620.64	-1.2843	0.00019801	0.0044893
LOC108896750	25.5661	171.614	-2.7469	0.00019843	0.004495
pgm3	1201.64	481.888	1.3182	0.0001987	0.0044971
LOC108893625	0.946623	26.4333	-4.8034	0.00019932	0.0045074
LOC108893617	109.24	304.81	-1.4804	0.00020013	0.0045219
LOC108881634	0.92928	14.4091	-3.9547	0.00020049	0.0045223
entpd8	1.41769	16.0915	-3.5047	0.00020042	0.0045223
LOC108877478	227.384	96.205	1.2409	0.00020136	0.0045343
LOC108890734	3.30114	52.1332	-3.9812	0.00020121	0.0045343
sgsm3	834.221	330.952	1.3338	0.00020177	0.0045398
LOC108873376	5.63638	35.0389	-2.6361	0.00020271	0.0045529
LOC108900047	2.9366	13.0139	-2.1478	0.00020254	0.0045529
crispld2	293.826	119.211	1.3014	0.00020287	0.0045529
LOC108879513	11903.7	1315.94	3.1772	0.00020388	0.0045692
LOC108886257	26.6066	71.5082	-1.4263	0.00020394	0.0045692
ganab	13450.5	5363.19	1.3265	0.00020439	0.0045754
nkpd1	6.53537	20.6253	-1.6581	0.00020573	0.0046014
LOC108892523	267.558	112.126	1.2547	0.00020638	0.0046123
LOC108875907	124.02	317.551	-1.3564	0.0002067	0.0046155
LOC108898828	51.3945	128.919	-1.3268	0.00020765	0.0046327
thpo	416.274	178.544	1.2213	0.00020923	0.004664
LOC108876447	237.143	550.785	-1.2157	0.00020994	0.0046761
tgfb3	224.4	752.588	-1.7458	0.00021129	0.004702
LOC108875487	2146.53	5493.19	-1.3556	0.0002115	0.0047029
hspb8	1493.97	3611.32	-1.2734	0.00021333	0.0047395
LOC108882530	595.851	1449.64	-1.2827	0.00021399	0.0047503
LOC108887019	7.37338	37.1274	-2.3321	0.00021478	0.00476
LOC108889731	23028.7	1149.69	4.3241	0.00021462	0.00476
slc40a1	20422	3414.57	2.5803	0.00021526	0.0047665
LOC108899100	435.206	69.9632	2.637	0.00021771	0.0048167
LOC108873211	4.16407	17.2559	-2.051	0.00021968	0.0048497
LOC108891497	263.865	107.596	1.2942	0.0002196	0.0048497
sparc	466.833	1122.58	-1.2658	0.00021974	0.0048497
LOC108884127	13.4696	103.06	-2.9357	0.00022105	0.0048569
LOC108885414	17.9833	57.4367	-1.6753	0.00022111	0.0048569
LOC108888073	74.9734	287.875	-1.941	0.00022053	0.0048569
LOC108889727	247.907	621.635	-1.3263	0.00022135	0.0048569
npepps	959.812	394.169	1.2839	0.00022084	0.0048569
stt3a	12677	5062.06	1.3244	0.00022126	0.0048569
txndc5	5830.5	2317.67	1.3309	0.00022131	0.0048569
LOC108901719	640.381	260.758	1.2962	0.00022276	0.0048838
LOC108897765	215.284	1043.16	-2.2766	0.00022399	0.0049068
LOC108886732	1.39886	291.602	-7.7036	0.00022443	0.0049124
fam221a	9.59446	32.1936	-1.7465	0.00022471	0.0049144
LOC108886659	1639.64	500.058	1.7132	0.000225	0.0049166
grm4	0.316653	22.9277	-6.178	0.00022556	0.0049249
LOC108883004	21.1453	6.62512	1.6743	0.0002274	0.004961
LOC108901197	5.06891	86.853	-4.0988	0.00022973	0.0050078
zbtb20	161.822	397.514	-1.2966	0.00023014	0.0050126
Novel00406	50.4436	7.2796	2.7927	0.00023122	0.0050321
neb	1.92411	9.62824	-2.3231	0.00023191	0.0050427
nrm	81.6554	31.3676	1.3803	0.00023209	0.0050427
id3	915.583	2182.23	-1.253	0.0002336	0.0050713
prodh2	498.521	2086.26	-2.0652	0.00023423	0.0050808
pdgfrb	1316.29	571.958	1.2025	0.00023461	0.005085
LOC108892780	597291	193998	1.6224	0.00023621	0.0051154
LOC108881108	60.5346	157.439	-1.379	0.00023696	0.0051275
LOC108875863	0	3.142	-	0.00023813	0.0051486
LOC108884904	3.75346	16.6956	-2.1532	0.00023834	0.0051491
auts2	46.6222	183.008	-1.9728	0.00024079	0.0051976
LOC108872744	1005.49	419.304	1.2618	0.00024118	0.0052019
ecel1	2.7855	26.0025	-3.2226	0.00024217	0.005219
LOC108886113	785.966	1811.68	-1.2048	0.0002435	0.0052434
LOC108872517	52.8682	157.696	-1.5767	0.00024375	0.0052445
spef2	0.990513	7.49956	-2.9206	0.00024395	0.0052446
LOC108891502	25.5131	73.4927	-1.5264	0.00024445	0.0052512
ajap1	34.4086	153.601	-2.1583	0.00024492	0.0052571
LOC108882382	5.66506	20.0947	-1.8267	0.00024566	0.0052685
arid3a	329.157	140.223	1.231	0.00024616	0.0052751
scin	8.06443	27.258	-1.757	0.00024795	0.0053091
LOC108875759	46475.2	105476	-1.1824	0.00025006	0.0053457
LOC108879468	19568.5	44901.6	-1.1982	0.00025023	0.0053457
LOC108879984	20.3135	112.285	-2.4667	0.00025026	0.0053457
jade3	288.145	113.587	1.343	0.00025068	0.0053503
LOC108902705	108.226	395.29	-1.8689	0.00025122	0.0053576
wdpcp	120.169	29.009	2.0505	0.00025171	0.0053638
plekhg5	2241.48	955.964	1.2294	0.00025259	0.0053783
LOC108899521	2029.97	861.014	1.2373	0.00025395	0.0054028
slc22a18	142.921	332.783	-1.2194	0.00025468	0.0054141
LOC108887123	28.8559	82.3423	-1.5128	0.00025505	0.0054176
aasdh	509.826	186.08	1.4541	0.00025574	0.0054279
hook2	3809.84	1602.71	1.2492	0.00025635	0.0054364
lhpp	82.4911	197.856	-1.2621	0.00025667	0.005439
flt3	603.718	1545.44	-1.3561	0.00025734	0.0054487
LOC108883516	12.4532	43.5303	-1.8055	0.0002592	0.0054838
LOC108893249	15.7619	0.107125	7.201	0.00025999	0.0054962
LOC108882223	11.8187	2.84816	2.053	0.00026031	0.0054986
LOC108890793	103.61	1.93871	5.7399	0.00026085	0.0055032
cunh19orf67	7.09016	23.2409	-1.7128	0.00026094	0.0055032
LOC108899598	7.68994	23.2496	-1.5962	0.00026117	0.0055037
myo16	152.279	34.8541	2.1273	0.00026305	0.0055387
LOC108884907	2.21366	11.7733	-2.411	0.00026382	0.0055482
syt3	5.7205	34.0403	-2.573	0.00026391	0.0055482
LOC108874907	3721.93	8893.91	-1.2568	0.00026975	0.0056666
LOC108887330	7698.13	2066.82	1.8971	0.00027052	0.0056737
LOC108890217	1837.88	777.813	1.2405	0.0002704	0.0056737
LOC108890852	13.189	38.0565	-1.5288	0.00027167	0.0056933
LOC108886718	0.156507	3.79063	-4.5981	0.00027232	0.0057023
LOC108897500	3162.59	1323.48	1.2568	0.00027265	0.0057049
tnip1	14864.2	6209.63	1.2593	0.00027347	0.0057176
igfbp4	310.358	1293.03	-2.0588	0.00027377	0.0057193
LOC108882557	2.25356	14.0469	-2.64	0.00027406	0.0057209
bnipl	2.20732	10.4993	-2.2499	0.00027551	0.0057465
LOC108891948	616.151	257.2	1.2604	0.00027575	0.0057472
serp2	4.93562	16.7081	-1.7592	0.00027606	0.005749
mos	0.849259	6.73007	-2.9863	0.0002765	0.0057537
LOC108890543	2088.88	739.737	1.4976	0.00027823	0.0057853
LOC108891120	524.229	213.993	1.2926	0.00027876	0.0057888
LOC108900397	76.3645	237.533	-1.6372	0.00027884	0.0057888
LOC108894801	4402.5	1666.73	1.4013	0.00027942	0.0057918
LOC108902378	137.442	25.0045	2.4586	0.00027934	0.0057918
hp1bp3	177.297	421.751	-1.2502	0.00028157	0.0058319
LOC108888393	7.78725	25.7291	-1.7242	0.00028217	0.0058396
LOC108889903	1184.2	530.076	1.1596	0.00028301	0.0058524
pigb	470.002	191.219	1.2974	0.00028398	0.005868
LOC108885028	87.3807	210.493	-1.2684	0.00028508	0.0058862
anapc16	1422.55	604.282	1.2352	0.00028573	0.0058951
LOC108873248	8.208	112.71	-3.7794	0.00028647	0.0059058
LOC108880128	1.12649	7.38107	-2.712	0.00028847	0.0059424
entpd6	202.365	80.78	1.3249	0.00028884	0.0059454
abl1	2934.1	1145.68	1.3567	0.0002896	0.0059563
pdgfrl	2.8113	16.2773	-2.5336	0.00029123	0.0059852
LOC108877495	25.6174	82.046	-1.6793	0.00029147	0.0059855
LOC108884035	1470.56	288.521	2.3496	0.00029259	0.0060039
LOC108881637	7.63468	30.0697	-1.9777	0.00029477	0.0060365
LOC108886061	45.0578	110.818	-1.2983	0.00029485	0.0060365
LOC108899410	1453.38	3402.42	-1.2272	0.00029474	0.0060365
LOC108899411	19.057	49.1138	-1.3658	0.00029573	0.0060497
prdm11	86.7631	211.734	-1.2871	0.00029709	0.006073
LOC108892742	32.8547	83.7073	-1.3493	0.00029896	0.0061024
LOC108900887	1.86833	10.3669	-2.4722	0.00029899	0.0061024
sema4d	235.175	568.052	-1.2723	0.00029976	0.0061134
got1	4339.53	1882.4	1.205	0.00030033	0.0061204
tcirg1	3064.7	1291.21	1.247	0.00030184	0.0061417
tph1	330.619	13.9013	4.5719	0.0003018	0.0061417
LOC108873832	22.6832	7.53313	1.5903	0.00030229	0.0061422
LOC108874870	1.72525	8.83265	-2.356	0.00030254	0.0061422
LOC108890494	94.1617	335.215	-1.8319	0.00030256	0.0061422
LOC108874816	195060	82512.3	1.2412	0.00030515	0.0061882
LOC108886062	461.3	1209.96	-1.3912	0.00030548	0.0061882
hmgn3	106.118	250.019	-1.2364	0.00030553	0.0061882
LOC108892796	5.76714	19.8007	-1.7796	0.0003064	0.0062012
LOC108872472	914.532	2119.71	-1.2128	0.0003069	0.0062019
rasl10a	0.838326	9.89035	-3.5604	0.00030685	0.0062019
LOC108896420	2871.88	6508.06	-1.1802	0.00031112	0.0062729
apmap	12020.7	5076.61	1.2436	0.00031074	0.0062729
slc35f3	9.22173	36.1144	-1.9695	0.00031093	0.0062729
LOC108887945	4.8717	43.658	-3.1637	0.00031191	0.0062793
nipsnap1	886.625	377.242	1.2328	0.00031188	0.0062793
dab2	6710.28	2878.65	1.221	0.00032045	0.0064462
LOC108893880	18.7891	109.277	-2.54	0.00032134	0.0064593
ttc36	1114.49	2461.78	-1.1433	0.00032167	0.0064612
LOC108899415	142.913	428.666	-1.5847	0.00032267	0.0064763
LOC108902739	281.355	684.221	-1.2821	0.00032392	0.0064965
LOC108891132	31.2765	6.42232	2.2839	0.00032514	0.006516
LOC108875242	62.5486	150.733	-1.2689	0.00032851	0.0065748
LOC108877754	34366.1	12249.4	1.4883	0.00032881	0.0065748
LOC108878441	0.912369	13.6927	-3.9076	0.00032876	0.0065748
LOC108889093	484.15	1528.31	-1.6584	0.00033098	0.0066132
LOC108887184	16.7681	51.2306	-1.6113	0.00033161	0.0066207
LOC108883186	3.35937	55.6234	-4.0494	0.0003333	0.006633
LOC108887294	39.1382	96.3402	-1.2996	0.00033347	0.006633
LOC108891963	6.60362	1.10911	2.5739	0.00033299	0.006633
galr1	35.2104	107.047	-1.6042	0.00033282	0.006633
prps2	2988.95	6918.15	-1.2107	0.0003327	0.006633
vdac3	254.472	570.67	-1.1651	0.00033487	0.0066558
ncam1	49.4951	120.128	-1.2792	0.00033524	0.0066583
LOC108884669	280.509	114.306	1.2951	0.00033664	0.0066718
LOC108893446	1031.64	2422.77	-1.2317	0.00033667	0.0066718
LOC108900506	3725.49	8770.08	-1.2352	0.00033657	0.0066718
LOC108896103	51.9819	14.964	1.7965	0.00033718	0.0066769
wnt9a	277.73	895.805	-1.6895	0.00034107	0.0067488
LOC108895094	1.26303	10.4885	-3.0538	0.00034253	0.0067725
bcap31	11130	4527.32	1.2977	0.00034278	0.0067725
LOC108887406	0.405292	175.363	-8.7572	0.00034329	0.0067777
LOC108879230	48.8752	2.86919	4.0904	0.00034476	0.0067965
LOC108890003	1358.74	573.031	1.2456	0.00034461	0.0067965
clcn7	1331.36	581.291	1.1956	0.0003452	0.0068003
dennd4a	616.094	248.385	1.3106	0.00034693	0.0068292
LOC108884447	256.358	618.956	-1.2717	0.00035101	0.0069044
LOC108881058	18.2425	77.2373	-2.082	0.00035189	0.0069166
LOC108899491	2209.25	928.222	1.251	0.00035506	0.0069737
LOC108892919	63.0849	24.8205	1.3458	0.00035682	0.0070031
znf703	9.97882	30.5436	-1.6139	0.00035713	0.007004
LOC108892997	8.10994	1.46744	2.4664	0.00035812	0.0070079
LOC108893898	14.1169	183.576	-3.7009	0.00035785	0.0070079
LOC108902123	3.79504	64.7158	-4.0919	0.00035799	0.0070079
cacnb4	2.12705	24.6878	-3.5369	0.00036005	0.0070327
nos1	10.647	51.7842	-2.2821	0.00035973	0.0070327
serpini1	49.1717	192.326	-1.9677	0.00036018	0.0070327
kctd12	35.7227	7.17132	2.3165	0.00036077	0.0070391
irak4	796.9	337.409	1.2399	0.00036231	0.0070641
LOC108903127	72.5099	171.668	-1.2434	0.00036276	0.0070675
LOC108873136	14.5778	3.12936	2.2198	0.00036463	0.0070988
Novel00190	39.4377	13.303	1.5678	0.00036637	0.0071222
tlcd2	2237.77	946.438	1.2415	0.00036619	0.0071222
LOC108897293	2968.21	1290.72	1.2014	0.0003688	0.0071643
LOC108876808	877.995	2894.2	-1.7209	0.00036927	0.0071682
LOC108879662	8.94818	37.457	-2.0656	0.00036971	0.0071715
LOC108886266	220.505	1023.48	-2.2146	0.00036998	0.0071716
LOC108890606	14.3274	37.5745	-1.391	0.00037164	0.0071985
kl	5220.42	2396.88	1.123	0.00037207	0.0072015
LOC108875884	772.943	248.812	1.6353	0.00037605	0.0072733
vldlr	19.3699	73.0017	-1.9141	0.0003766	0.0072786
LOC108880701	2195.73	939.218	1.2252	0.00037877	0.0073152
ulk2	4701.63	1218.41	1.9482	0.00038299	0.0073913
LOC108883901	563.071	1267.99	-1.1712	0.0003834	0.0073939
LOC108881281	67.3343	246.533	-1.8724	0.00038521	0.0074233
copa	7131.63	3002.13	1.2482	0.00038648	0.0074425
pdia6	24098.2	8133.21	1.567	0.00038676	0.0074426
cldn7	11540.4	5023.03	1.2001	0.00038768	0.0074548
LOC108890357	60.1717	238.694	-1.988	0.00038889	0.0074672
LOC108900865	8.87534	29.5187	-1.7338	0.00038878	0.0074672
LOC108878964	0.822836	14.2122	-4.1104	0.00038933	0.0074703
cunh20orf27	3172.05	1385.9	1.1946	0.00039002	0.0074781
LOC108883222	33.7264	86.2281	-1.3543	0.00039133	0.0074949
LOC108885451	60.3215	189.867	-1.6542	0.00039174	0.0074949
tbx5	6.30095	20.5681	-1.7068	0.00039168	0.0074949
LOC108884963	19.48	69.4094	-1.8331	0.00039546	0.0075607
LOC108881593	18.0833	101.589	-2.49	0.0003986	0.0076104
LOC108896856	11.0463	37.0823	-1.7472	0.00039864	0.0076104
mocos	813.965	368.652	1.1427	0.00040088	0.0076479
LOC108888303	1366.11	448.682	1.6063	0.00040146	0.0076533
LOC108886039	527.788	112.273	2.2329	0.00040417	0.0076989
synpo	79.8504	334.522	-2.0667	0.00040443	0.0076989
LOC108883154	65.9074	301.613	-2.1942	0.00040494	0.0077031
LOC108876021	0.174651	4.01461	-4.5227	0.00040725	0.007736
LOC108901840	78.3714	13.772	2.5086	0.00040703	0.007736
LOC108898918	201.273	452.058	-1.1674	0.00040755	0.0077362
LOC108893987	2.17557	18.4438	-3.0837	0.00040801	0.0077394
LOC108880687	17.9001	56.5407	-1.6593	0.00040834	0.0077401
LOC108873683	1.18486	8.57429	-2.8553	0.00040872	0.0077417
LOC108895054	32.1768	110.239	-1.7765	0.00041016	0.0077635
Novel00504	9.13466	0.953489	3.2601	0.00041202	0.0077932
arfgap2	3942.59	1685.87	1.2256	0.0004128	0.0078024
LOC108875872	191.39	519.167	-1.4397	0.00041443	0.007825
LOC108880214	286.304	123.89	1.2085	0.00041503	0.007825
LOC108880686	753.308	1667.55	-1.1464	0.00041499	0.007825
grasp	535.916	1433.57	-1.4195	0.00041517	0.007825
Novel00330	0.276856	4.75333	-4.1017	0.00041664	0.0078471
LOC108902150	26.5372	9.28008	1.5158	0.00041729	0.0078538
LOC108874080	47.3332	120.497	-1.3481	0.00042017	0.0079025
LOC108893054	24.0098	167.544	-2.8028	0.00042143	0.0079205
LOC108885032	2.85896	13.3399	-2.2222	0.00042458	0.0079742
LOC108890153	38.8267	102.294	-1.3976	0.00042563	0.0079881
srpx	12.9682	40.4001	-1.6394	0.0004298	0.0080607
LOC108873741	129.763	359.883	-1.4717	0.0004306	0.0080643
LOC108875610	77.2194	30.9507	1.319	0.00043042	0.0080643
fut7	45.0903	16.4123	1.458	0.00043118	0.0080696
gfod1	80.1539	199.825	-1.3179	0.00043203	0.0080797
LOC108899406	477.193	1173	-1.2976	0.00043309	0.0080919
clrn1	4.47697	15.7853	-1.818	0.00043329	0.0080919
LOC108872845	63.5668	7.82339	3.0224	0.00043514	0.0081208
gpi	0	4.45733	-	0.00043735	0.0081562
LOC108893332	925.834	390.392	1.2458	0.0004411	0.0082165
gpr27	32.7393	10.8317	1.5958	0.00044119	0.0082165
LOC108885572	10.4269	31.1969	-1.5811	0.00044368	0.008257
LOC108899062	5.24641	25.8161	-2.2989	0.00044652	0.008304
LOC108874962	147.443	64.6465	1.1895	0.00044902	0.0083446
bnc1	69.8943	257.536	-1.8815	0.00044938	0.0083456
scn2b	2.42245	11.0759	-2.1929	0.0004536	0.008418
LOC108882671	79.863	185.777	-1.218	0.00045439	0.008421
egflam	38.4888	142.621	-1.8897	0.00045421	0.008421
LOC108888510	152.494	415.318	-1.4455	0.00045476	0.0084211
LOC108892055	386.409	174.904	1.1436	0.00045503	0.0084211
rarg	965.061	442.254	1.1257	0.00045643	0.008441
cd276	1159.88	481.053	1.2697	0.00045803	0.0084648
LOC108889146	97.3786	23.4388	2.0547	0.00045844	0.0084665
LOC108875512	6.62226	62.5724	-3.2401	0.00046662	0.0086077
slc19a1	3269.47	1391.7	1.2322	0.00046674	0.0086077
LOC108873150	10.8366	32.5615	-1.5873	0.00046859	0.0086335
LOC108880262	35.8795	92.3132	-1.3634	0.0004691	0.0086335
LOC108885347	440.18	984.97	-1.162	0.00046908	0.0086335
LOC108889533	0.174651	6.18948	-5.1473	0.00047146	0.0086709
atat1	39.457	98.7375	-1.3233	0.000476	0.0087484
LOC108887329	6100.71	13678.8	-1.1649	0.00047767	0.008773
LOC108885870	2.81199	176.532	-5.9722	0.00047897	0.0087907
LOC108894644	488.687	1077.36	-1.1405	0.00048091	0.0088203
LOC108901290	7675.28	157076	-4.3551	0.0004814	0.0088232
LOC108892328	869.467	3410.59	-1.9718	0.00048181	0.0088246
LOC108902963	4543.23	1885.66	1.2687	0.00048359	0.0088511
LOC108886171	10.5965	54.2921	-2.3572	0.00048496	0.0088701
LOC108901980	3.95755	14.575	-1.8808	0.00048722	0.0089052
LOC108888426	416.502	1043.91	-1.3256	0.00048902	0.0089212
masp1	1246.24	2911.99	-1.2244	0.00048868	0.0089212
twist1	6.88474	28.6781	-2.0585	0.0004891	0.0089212
LOC108885959	103.396	324.849	-1.6516	0.00049164	0.0089615
chn2	146.021	365.791	-1.3248	0.00049328	0.0089851
LOC108881460	40.9457	103.761	-1.3415	0.00049593	0.0090273
LOC108879822	7.02155	26.7175	-1.9279	0.00049765	0.0090523
LOC108879170	15.2132	40.8485	-1.425	0.00050024	0.0090932
aes	174.603	387.11	-1.1487	0.00050318	0.0091405
Novel00484	34.1141	164.958	-2.2737	0.00050738	0.0091815
LOC108877099	3648.29	1543.37	1.2411	0.00050637	0.0091815
LOC108880557	17.6059	5.10075	1.7873	0.00050751	0.0091815
LOC108901041	1.11721	6.402	-2.5186	0.00050609	0.0091815
rbp2	0.469825	346.71	-9.5274	0.0005068	0.0091815
rsl24d1	1837.42	4276.22	-1.2187	0.00050747	0.0091815
LOC108891499	215116	93402.4	1.2036	0.00050854	0.0091939
LOC108880848	5.19211	0.584475	3.1511	0.00051094	0.0092309
LOC108880087	28.7184	77.0796	-1.4244	0.00051387	0.0092776
LOC108899858	366.31	156.617	1.2258	0.00051472	0.0092866
LOC108897191	3096.65	6947.6	-1.1658	0.00051584	0.0093004
LOC108875477	8054.92	3019.17	1.4157	0.00051952	0.0093478
LOC108886727	11.5036	57.7423	-2.3275	0.00051939	0.0093478
LOC108901741	66.6673	160.068	-1.2636	0.00051896	0.0093478
LOC108902183	5.46173	18.2855	-1.7433	0.00052086	0.0093656
LOC108885292	6976.92	2797.28	1.3186	0.0005213	0.0093672
LOC108896787	3.88763	50.2563	-3.6923	0.00052219	0.0093769
LOC108891355	7604.63	1078.3	2.8181	0.00052264	0.0093786
LOC108892454	2151.5	938.652	1.1967	0.00052477	0.0094105
LOC108884144	50.6566	12.849	1.9791	0.00052942	0.0094874
tm9sf3	1319.1	578.566	1.189	0.0005325	0.0095362
wnt4	0.426288	16.2317	-5.2508	0.00053321	0.0095425
LOC108876012	1.27955	14.5133	-3.5037	0.00053496	0.0095673
mocs1	2535.21	932.989	1.4422	0.00053574	0.009575
myb	179.931	73.634	1.289	0.00053849	0.0096176
LOC108891666	9069.09	3817.77	1.2482	0.00053911	0.0096198
tcta	1122.27	377.138	1.5733	0.00053934	0.0096198
LOC108880478	5.86375	18.5667	-1.6628	0.0005416	0.0096473
LOC108892899	13.4422	38.5429	-1.5197	0.0005415	0.0096473
fbxo39	1.68674	9.1316	-2.4366	0.0005422	0.0096514
LOC108894709	134.322	20.7419	2.6951	0.00054412	0.0096791
sema3g	167.334	73.9708	1.1777	0.00054559	0.0096988
gas2	223.679	740.565	-1.7272	0.00054767	0.0097164
phyhd1	76.8149	1031.6	-3.7474	0.00054735	0.0097164
prkaa1	3336.58	1476.48	1.1762	0.00054732	0.0097164
insig1	14900.6	6386.73	1.2222	0.00055084	0.0097661
LOC108875957	24.6838	295.286	-3.5805	0.00055356	0.0097938
LOC108877144	2.7409	11.9789	-2.1278	0.00055425	0.0097938
LOC108877856	931.321	2322.45	-1.3183	0.00055377	0.0097938
LOC108895843	1.3234	8.67157	-2.712	0.00055498	0.0097938
LOC108896980	2.99893	11.46	-1.9341	0.00055494	0.0097938
dennd5a	2964.96	1310.64	1.1777	0.0005542	0.0097938
zmat4	1.62407	10.4149	-2.681	0.00055478	0.0097938
LOC108898816	393.715	49.3429	2.9962	0.00055618	0.0097954
fabp3	3871.81	16805.6	-2.1179	0.00055604	0.0097954
wt1	294.427	694.48	-1.238	0.00055556	0.0097954
LOC108873921	153.809	66.4566	1.2107	0.00055933	0.0098379
LOC108876095	63.1576	148.639	-1.2348	0.00055904	0.0098379
LOC108900130	384.466	110.854	1.7942	0.00056002	0.0098435
atp6ap1	347.633	153.648	1.1779	0.00056133	0.00986
cunh21orf62	3.86371	13.3875	-1.7928	0.00056199	0.009865
LOC108885229	13117.1	5596.77	1.2288	0.00056411	0.0098957
LOC108880556	514.604	226.299	1.1852	0.00056671	0.0099283
LOC108897361	1990.3	885.534	1.1684	0.00056642	0.0099283
LOC108891955	2689.23	695.035	1.952	0.00056807	0.0099456
LOC108886848	242.952	95.6435	1.3449	0.00057192	0.010006
LOC108891815	151.857	63.6909	1.2536	0.00057796	0.010105
LOC108895961	31549.7	12451.9	1.3413	0.00057919	0.01012
LOC108877971	230.526	101.022	1.1903	0.00058011	0.01013
LOC108888447	218.124	77.1762	1.4989	0.00058156	0.010148
myd88	2915.27	1310.92	1.153	0.00058201	0.010149
LOC108875943	18508.8	8010.99	1.2082	0.00058432	0.010183
LOC108873017	12885.8	5660.02	1.1869	0.0005874	0.010223
caln1	3.06176	13.4688	-2.1372	0.00058775	0.010223
sfxn1	322.314	918.62	-1.511	0.00058715	0.010223
LOC108899182	26.9793	105.949	-1.9735	0.0005909	0.010264
ankmy1	11.4496	30.67	-1.4215	0.00059061	0.010264
LOC108898184	1238.26	541.192	1.1941	0.00059229	0.010282
pgrmc1	2241.42	4895.34	-1.127	0.00059517	0.010325
LOC108882655	1217.08	548.48	1.1499	0.00059609	0.010334
LOC108879042	1093.45	480.482	1.1863	0.00059785	0.010358
LOC108886403	0	3.39835	-	0.0005992	0.010374
LOC108901822	1474.66	648.353	1.1855	0.00060009	0.010383
LOC108899332	14.5262	39.1324	-1.4297	0.00060352	0.010436
LOC108882002	55.5728	127.592	-1.1991	0.00060415	0.01044
LOC108884458	3.64348	13.688	-1.9095	0.00060455	0.01044
LOC108881382	2.29952	10.6098	-2.206	0.00060627	0.010463
LOC108888208	49.5332	135.083	-1.4474	0.00060773	0.010481
LOC108895012	72.3878	27.5442	1.394	0.00060876	0.010492
LOC108872676	109.449	333.931	-1.6093	0.00061146	0.010532
LOC108884002	1979.47	698.763	1.5022	0.00061494	0.010585
LOC108897734	75.6989	175.073	-1.2096	0.00062196	0.010699
LOC108894030	42.5296	99.0135	-1.2192	0.00062326	0.010714
LOC108883187	43.7881	107.686	-1.2982	0.0006242	0.010723
LOC108880333	33.9834	83.3529	-1.2944	0.0006255	0.010739
LOC108882435	22.9534	71.6741	-1.6427	0.00062857	0.010785
LOC108885371	14.9413	1.19816	3.6404	0.00063207	0.010838
LOC108902458	1.07726	7.45432	-2.7907	0.00063261	0.01084
LOC108890746	37.6691	273.546	-2.8603	0.00063908	0.010944
LOC108886867	307.763	116.421	1.4025	0.00064357	0.011006
LOC108896589	1.69097	11.0865	-2.7129	0.00064314	0.011006
LOC108890933	0.156507	3.42376	-4.4513	0.00064741	0.011065
LOC108875190	1.12544	7.51727	-2.7397	0.00064805	0.011069
LOC108896202	79.0115	25.4171	1.6363	0.0006492	0.011074
veph1	416.846	155.689	1.4208	0.00064892	0.011074
LOC108889091	197.11	975.416	-2.307	0.0006547	0.011154
zeb2	256.308	678.936	-1.4054	0.00065473	0.011154
LOC108900003	6.24262	22.1645	-1.828	0.00066103	0.011247
stac3	555.217	69.3989	3.0001	0.00066091	0.011247
LOC108899490	28.6409	93.7014	-1.71	0.00066358	0.011283
LOC108884881	3669.4	1575.49	1.2197	0.00066687	0.011332
LOC108888707	10.1734	28.6451	-1.4935	0.00066814	0.011346
LOC108875166	540.29	2766.5	-2.3563	0.00067204	0.011405
LOC108882674	16754.7	37098.1	-1.1468	0.000677	0.011482
aldh1l2	32.7424	604.059	-4.2055	0.00068024	0.01153
LOC108876923	3.78756	13.3824	-1.821	0.00068505	0.011604
LOC108878290	2538.79	5910.52	-1.2191	0.00068687	0.011605
adamts13	5864.45	2638.65	1.1522	0.00068618	0.011605
dtnbp1	135.982	512.429	-1.9139	0.00068678	0.011605
ggcx	10691.8	4755.43	1.1689	0.00068664	0.011605
Novel00598	9.61977	28.1293	-1.548	0.00068905	0.011635
LOC108875024	163.608	73.5645	1.1532	0.00069404	0.01166
LOC108876867	192.098	58.3322	1.7195	0.00069474	0.01166
LOC108881885	25.168	69.4645	-1.4647	0.0006929	0.01166
LOC108883514	43.5836	104.563	-1.2625	0.00069438	0.01166
LOC108895879	2.23006	18.2206	-3.0304	0.00069495	0.01166
fam65b	428.125	196.848	1.121	0.00069248	0.01166
gphn	4.10754	25.0601	-2.609	0.00069455	0.01166
gsr	1349.48	581.646	1.2142	0.00069418	0.01166
lin7b	62.8791	142.527	-1.1806	0.00069177	0.01166
mpdu1	1960.44	843.16	1.2173	0.00069478	0.01166
abhd10	168.935	358.443	-1.0853	0.00069739	0.011694
LOC108883134	3.68329	13.3014	-1.8525	0.0006983	0.011702
LOC108901353	45948.6	19908.4	1.2066	0.00070158	0.011749
LOC108902143	52.6754	118.272	-1.1669	0.00070279	0.011755
galnt2	1169.18	509.071	1.1996	0.00070243	0.011755
gata2	11.7745	37.1263	-1.6568	0.00070612	0.011803
LOC108898892	398.216	163.804	1.2816	0.00070662	0.011804
fkbp14	190.144	79.7881	1.2528	0.00071037	0.011859
zbtb37	389.549	858.573	-1.1401	0.00071085	0.01186
LOC108877150	11.8626	36.075	-1.6046	0.00071272	0.011883
LOC108885721	11.4435	32.2742	-1.4959	0.00071866	0.011967
LOC108902946	3.54585	16.5434	-2.2221	0.00071862	0.011967
LOC108885833	42.9324	12.2468	1.8097	0.0007218	0.012012
LOC108875421	416.954	114.033	1.8704	0.00072326	0.012029
LOC108873074	95.0006	213.478	-1.1681	0.00072471	0.012032
LOC108878008	12.9355	89.0087	-2.7826	0.00072483	0.012032
LOC108892016	1632.15	3664.41	-1.1668	0.00072461	0.012032
kank1	1860.18	743.717	1.3226	0.00072529	0.012033
LOC108891500	123.287	44.0197	1.4858	0.00072809	0.012064
cpxm2	5.84056	56.9159	-3.2847	0.00072786	0.012064
LOC108900092	2.70096	25.654	-3.2476	0.00073057	0.012098
LOC108889168	108.524	360.021	-1.7301	0.00073467	0.012137
LOC108890296	29.5146	4.68146	2.6564	0.0007348	0.012137
slc2a5	63.8889	396.474	-2.6336	0.000734	0.012137
st18	0.240871	10.8307	-5.4907	0.00073375	0.012137
LOC108899974	2.07588	9.21029	-2.1495	0.00073765	0.012177
LOC108890389	29.5749	11.4606	1.3677	0.00073878	0.012188
LOC108888781	60.1135	144.61	-1.2664	0.00074262	0.012244
spon2	0.865454	63.0968	-6.188	0.00074549	0.012283
ptpn2	2427.1	1055.89	1.2008	0.00074714	0.012303
LOC108873111	27.9485	76.9585	-1.4613	0.00075506	0.012426
LOC108888912	2038.45	287.66	2.825	0.00075634	0.012439
sox6	179.622	389.651	-1.1172	0.00075697	0.012442
pla2g15	1718.57	792.611	1.1165	0.00075903	0.012468
LOC108889267	247.473	560.571	-1.1796	0.00076175	0.012505
LOC108881999	3.11337	11.6046	-1.8982	0.00076383	0.012531
LOC108894179	16.3582	53.7018	-1.715	0.00076485	0.01254
LOC108872598	692.366	309.209	1.163	0.00076785	0.012574
LOC108895580	7280.74	2669.1	1.4477	0.00076783	0.012574
LOC108894854	64.985	13.6604	2.2501	0.00076912	0.012587
vash1	22.0455	8.18988	1.4286	0.00077041	0.0126
LOC108873031	43.1598	126.645	-1.553	0.00077239	0.012617
kif13a	70.6655	172.528	-1.2878	0.00077224	0.012617
LOC108872928	30.248	11.6835	1.3724	0.00077315	0.012622
plxna1	53.4146	128.021	-1.2611	0.0007757	0.012656
LOC108895535	3.95568	0.280773	3.8165	0.00078033	0.012724
LOC108879646	149.666	69.2471	1.1119	0.00078152	0.012735
rbks	672.091	296.818	1.1791	0.00078238	0.012741
LOC108898265	1483.72	683.542	1.1181	0.00078496	0.012768
sned1	68.8862	197.811	-1.5218	0.00078451	0.012768
LOC108892054	1690.57	761.604	1.1504	0.0007857	0.012772
LOC108876948	174.974	76.3746	1.196	0.00078624	0.012773
LOC108872877	14.3389	3.97757	1.85	0.00079166	0.012853
LOC108901465	90.4362	233.265	-1.367	0.0007927	0.012862
LOC108873073	6.57924	0.83475	2.9785	0.00079499	0.012884
tmem55a	40.5003	96.3286	-1.25	0.00079453	0.012884
LOC108887833	546.52	260.134	1.071	0.0007961	0.012894
LOC108888584	10.6955	28.9165	-1.4349	0.00079948	0.012933
mei1	33.0588	102.727	-1.6357	0.00079927	0.012933
LOC108896254	1331.85	580.784	1.1974	0.00080643	0.013037
LOC108885989	66.2818	145.884	-1.1381	0.00081073	0.013099
LOC108893067	1.83843	8.24993	-2.1659	0.00081888	0.013221
LOC108898880	8.63512	1.21641	2.8276	0.0008193	0.013221
LOC108890124	60.8876	142.906	-1.2308	0.00081992	0.013223
LOC108892169	1410.69	200.842	2.8123	0.00082142	0.013223
LOC108897929	9735.06	29776.6	-1.6129	0.00082105	0.013223
hmces	87.9645	203.268	-1.2084	0.00082039	0.013223
slc35e3	939.502	421.988	1.1547	0.00082655	0.013298
LOC108875455	13.2107	33.7941	-1.3551	0.00082781	0.013302
LOC108885019	5.34379	18.1922	-1.7674	0.00082751	0.013302
LOC108900798	22.5094	6.08434	1.8874	0.00082884	0.01331
LOC108878694	794.363	1773.69	-1.1589	0.00082973	0.013317
LOC108891498	773.571	4332.54	-2.4856	0.00083131	0.013331
ints9	700.299	164.539	2.0895	0.00083163	0.013331
LOC108878128	2753.75	1179.99	1.2226	0.0008328	0.013339
mal2	137.939	394.622	-1.5164	0.0008331	0.013339
LOC108883790	2012.23	4614.58	-1.1974	0.00083537	0.01336
LOC108902988	75.965	247.936	-1.7066	0.00083542	0.01336
exosc1	516.494	1162.27	-1.1701	0.00083982	0.013422
LOC108889187	5.03155	0.310389	4.0189	0.0008408	0.01343
LOC108875135	8.17859	23.9713	-1.5514	0.00084475	0.013484
LOC108873580	12139.5	26599.2	-1.1317	0.00084667	0.013507
spata18	2.49555	16.4919	-2.7243	0.00084778	0.013517
LOC108895784	219.989	104.892	1.0685	0.0008505	0.013536
irf2bpl	2.68649	10.4284	-1.9567	0.0008501	0.013536
npnt	74.6937	32.5541	1.1981	0.00085027	0.013536
Novel00014	2.06865	20.6881	-3.322	0.00085223	0.013547
LOC108893934	19.4865	47.9381	-1.2987	0.00085204	0.013547
LOC108901575	3.2791	22.0514	-2.7495	0.00085273	0.013547
fam83b	2.18813	21.5948	-3.3029	0.00085418	0.013562
LOC108878723	0.486437	4.59621	-3.2401	0.00085729	0.013587
LOC108881786	0.539309	6.09705	-3.4989	0.00085659	0.013587
rev1	86.7972	198.557	-1.1938	0.00085713	0.013587
LOC108900877	5305.81	2431.05	1.126	0.0008616	0.013647
LOC108881396	1023.35	429.18	1.2536	0.00086358	0.01367
nuak2	437.155	984.989	-1.172	0.00086497	0.013684
hhip	2839.17	7625.46	-1.4254	0.00086669	0.013695
zfand6	1296.64	2809.69	-1.1156	0.00086633	0.013695
LOC108882285	27.3306	11.0007	1.3129	0.00086779	0.013704
LOC108883296	15.285	2.05799	2.8928	0.00087303	0.013771
dcun1d4	156.308	352.041	-1.1714	0.0008729	0.013771
LOC108890707	20.3139	73.5286	-1.8558	0.00087426	0.013782
LOC108902390	18.0277	127.415	-2.8213	0.00087489	0.013784
LOC108877033	512.967	225.557	1.1854	0.00088039	0.013862
ing2	72.9677	171.396	-1.232	0.00088521	0.01393
LOC108884426	737.484	333.778	1.1437	0.00088801	0.013939
LOC108899036	119.899	302.667	-1.3359	0.00088643	0.013939
LOC108899780	2.60502	26.6358	-3.354	0.00088738	0.013939
LOC108900346	1.65138	7.81893	-2.2433	0.0008884	0.013939
LOC108902127	32.6222	108.613	-1.7353	0.00088743	0.013939
LOC108895841	22.7467	53.295	-1.2283	0.00089234	0.013992
LOC108876872	0	4.17044	-	0.00089644	0.014048
tmem229a	146.195	314.778	-1.1064	0.00089703	0.014049
LOC108882344	0.174651	3.6524	-4.3863	0.00089786	0.014054
LOC108893428	0.874311	20.4074	-4.5448	0.00089866	0.014058
Novel00541	72.9692	167.319	-1.1972	0.00090121	0.01409
LOC108876180	810.42	289.249	1.4864	0.00090451	0.014128
LOC108884388	98.2512	8.98655	3.4506	0.00090525	0.014128
abhd16a	854.842	384.629	1.1522	0.000905	0.014128
LOC108878617	4116.79	8652.07	-1.0715	0.00091221	0.014228
LOC108900148	931.659	2008.42	-1.1082	0.00091812	0.014312
renbp	565.97	270.537	1.0649	0.00091875	0.014314
LOC108896367	9.37812	27.6952	-1.5623	0.00092356	0.01438
LOC108887428	3.18995	11.6316	-1.8664	0.0009247	0.014389
LOC108898887	0.822713	5.76345	-2.8085	0.0009314	0.014485
LOC108902247	404.931	869.245	-1.1021	0.00093271	0.014497
LOC108881283	254.594	113.413	1.1666	0.000935	0.014524
LOC108900104	0	13.0909	-	0.00093557	0.014525
bdh2	454.753	971.111	-1.0946	0.00093699	0.014538
LOC108890805	0.0873255	6.6512	-6.2511	0.00093922	0.014556
fgb	1.27561e+06	567543	1.1684	0.00093885	0.014556
LOC108885565	2082.44	997.403	1.062	0.00094184	0.014588
LOC108875115	45.1564	236.431	-2.3884	0.0009462	0.014645
LOC108893356	412.087	1137.13	-1.4644	0.00094664	0.014645
lztfl1	17.5727	44.8316	-1.3512	0.00094862	0.014667
kcnmb4	5.30067	16.4716	-1.6357	0.00095214	0.014713
LOC108889684	13.0573	33.5658	-1.3621	0.00095697	0.014775
LOC108899056	65.5419	26.7872	1.2909	0.00095738	0.014775
faah	47.0023	163.663	-1.7999	0.00095783	0.014775
LOC108878669	12.2961	32.3927	-1.3975	0.00095901	0.014785
LOC108879832	57.0563	145.637	-1.3519	0.00096543	0.014867
LOC108881515	72.4211	324.797	-2.1651	0.00096505	0.014867
LOC108885602	3.54995	13.0887	-1.8824	0.00096672	0.014878
Novel00426	1.90967	12.4185	-2.7011	0.00096756	0.014881
idnk	48.3272	106.165	-1.1354	0.00096804	0.014881
LOC108886143	74.0397	342.867	-2.2113	0.00097422	0.014967
Novel00020	22.2968	8.14573	1.4527	0.00097945	0.015034
cunh19orf54	25.6099	59.8613	-1.2249	0.00097968	0.015034
LOC108894749	43.8635	17.8746	1.2951	0.0009818	0.015057
acsbg1	2.94382	11.4347	-1.9577	0.00098232	0.015057
LOC108876434	335.913	153.665	1.1283	0.00098432	0.015079
LOC108881061	0.663541	5.10342	-2.9432	0.00098839	0.015133
LOC108875420	527.934	241.216	1.13	0.00099581	0.015237
LOC108878757	26004	55200.6	-1.0859	0.00099837	0.015259
fam185a	248.977	103.917	1.2606	0.00099788	0.015259
bag4	1027.99	449.787	1.1925	0.0010004	0.015282
LOC108883930	20.5074	61.1331	-1.5758	0.0010044	0.015333
mapk8ip1	78.7657	189.473	-1.2664	0.0010119	0.015439
angel1	68.4051	155.454	-1.1843	0.001014	0.015463
tbx4	3.02173	14.0122	-2.2132	0.0010147	0.015464
LOC108878151	18.4033	46.2077	-1.3282	0.0010183	0.01551
LOC108880443	71.6907	30.6942	1.2238	0.0010206	0.015536
LOC108890651	35.813	101.269	-1.4996	0.0010221	0.01555
Novel00238	119.474	53.4651	1.16	0.0010231	0.015556
LOC108874099	30.1041	83.6971	-1.4752	0.0010271	0.0156
bbs7	18.0198	89.0546	-2.3051	0.001027	0.0156
LOC108888325	26.1572	58.8494	-1.1698	0.0010347	0.015698
LOC108899833	3.59902	19.0273	-2.4024	0.0010348	0.015698
LOC108902003	17.7993	45.2464	-1.346	0.0010358	0.015699
cfap54	20.3614	56.2237	-1.4653	0.0010366	0.015699
slc6a6	1448.62	689.288	1.0715	0.0010366	0.015699
LOC108888273	166.253	473.285	-1.5093	0.0010375	0.015703
rpn1	11243	5008.86	1.1665	0.0010419	0.015761
chl1	11.0619	42.5041	-1.942	0.0010457	0.015809
LOC108884422	9.50912	0.264943	5.1656	0.0010479	0.015835
mblac2	16.9578	52.0428	-1.6177	0.0010488	0.015839
itm2a	738.43	1584.82	-1.1018	0.0010538	0.015904
LOC108882301	335.69	155.34	1.1117	0.0010558	0.015926
LOC108887087	68.318	24.4965	1.4797	0.001057	0.015927
LOC108900829	2768.27	1296.36	1.0945	0.001057	0.015927
nktr	609.522	1327.88	-1.1234	0.0010584	0.015939
ackr3	1155.77	544.035	1.0871	0.0010596	0.015943
ccdc191	12.8963	34.0389	-1.4002	0.0010599	0.015943
LOC108877518	83.7342	494.043	-2.5607	0.001062	0.015966
LOC108888591	0	2389.58	-	0.0010661	0.016018
sec63	2810.98	1272.92	1.1429	0.0010676	0.016031
LOC108888189	589.271	282.177	1.0623	0.0010684	0.016035
Novel00231	1.95458	8.49474	-2.1197	0.0010695	0.016042
LOC108885063	1.0478	6.01754	-2.5218	0.0010731	0.016087
LOC108876188	37.6504	12283.9	-8.3499	0.0010783	0.016156
LOC108897681	164.833	918.615	-2.4785	0.001079	0.016157
LOC108884280	32.6208	88.6987	-1.4431	0.0010809	0.016177
LOC108884691	5.36334	60.1099	-3.4864	0.0010832	0.016202
sult6b1	0.342298	5.52779	-4.0134	0.0010895	0.016287
LOC108880784	0	3.16631	-	0.0010949	0.016358
baiap2l1	135.82	582.129	-2.0996	0.001097	0.01638
LOC108872610	1328.56	2758.46	-1.054	0.0010997	0.016393
LOC108894208	275.147	94.7276	1.5383	0.001099	0.016393
ube2j1	1000.98	468.13	1.0964	0.0010995	0.016393
LOC108893268	4.05875	0.33848	3.5839	0.0011067	0.01648
pdzrn3	21.1554	53.7094	-1.3441	0.0011061	0.01648
LOC108877626	48.9721	107.277	-1.1313	0.0011078	0.016486
LOC108890575	19.3858	208.933	-3.43	0.0011105	0.016501
egln3	5810.78	782.878	2.8919	0.0011107	0.016501
kif26b	12.7408	33.0781	-1.3764	0.00111	0.016501
LOC108902921	14.5848	39.4249	-1.4346	0.0011201	0.016633
ddost	15257.3	6877.84	1.1495	0.001123	0.016666
LOC108880994	27.6565	10.3383	1.4196	0.0011246	0.01668
LOC108873859	82.8352	185.281	-1.1614	0.0011266	0.016682
LOC108875909	300.352	630.682	-1.0703	0.0011278	0.016682
LOC108881360	11793	5411.19	1.1239	0.0011278	0.016682
LOC108881950	2264.33	1092.17	1.0519	0.0011271	0.016682
LOC108884250	20.1327	48.9386	-1.2814	0.0011271	0.016682
tnfaip8l3	18.2005	41.6076	-1.1929	0.001133	0.016749
LOC108888745	32.2988	74.7581	-1.2107	0.0011372	0.016788
LOC108900455	6.34339	23.1237	-1.866	0.0011375	0.016788
lix1	16.0616	4.96235	1.6945	0.0011369	0.016788
cdk4	1358.23	619.678	1.1321	0.0011432	0.016863
LOC108890468	514.51	1561.79	-1.6019	0.0011516	0.016974
LOC108890601	3016.21	581.711	2.3744	0.0011521	0.016974
LOC108880628	54.7957	148.794	-1.4412	0.0011588	0.017025
col16a1	93.4521	343.41	-1.8776	0.0011566	0.017025
dpyd	2280.9	4847.94	-1.0878	0.0011587	0.017025
klf11	607.838	1364.48	-1.1666	0.0011586	0.017025
xdh	22421.6	9664.42	1.2141	0.0011569	0.017025
LOC108890196	25.0416	9.01988	1.4731	0.0011598	0.017032
LOC108888594	24.3432	130.063	-2.4176	0.0011622	0.017048
LOC108902611	32.2958	292.27	-3.1779	0.0011617	0.017048
LOC108883696	36.7875	107.917	-1.5526	0.0011635	0.017057
sec16b	133.897	444.568	-1.7313	0.0011679	0.017112
LOC108873297	92.4297	38.7822	1.253	0.0011705	0.017132
LOC108895581	0.865503	5.94923	-2.7811	0.0011705	0.017132
LOC108890310	14.2535	166.711	-3.548	0.0011785	0.01723
LOC108892107	113.195	346.179	-1.6127	0.0011779	0.01723
kiaa1644	56.6081	25.0187	1.178	0.0011793	0.017232
LOC108880790	243.279	538.868	-1.1473	0.0011876	0.017344
LOC108877694	79.102	165.584	-1.0658	0.001192	0.017399
LOC108885568	19.8602	5.82442	1.7697	0.0011945	0.017409
LOC108893223	165.651	371.662	-1.1658	0.0011946	0.017409
rpl3l	3.41665	14.2962	-2.065	0.0011947	0.017409
LOC108903052	2.71022	10.2325	-1.9167	0.0011976	0.017442
LOC108872739	8.1896	59.9749	-2.8725	0.0011987	0.017449
LOC108884128	5.88036	34.4845	-2.552	0.0012017	0.017473
ncln	1229.22	551.524	1.1562	0.0012017	0.017473
LOC108896188	93.2393	40.1578	1.2153	0.0012054	0.017517
kcnb2	66.7486	195.583	-1.551	0.001209	0.01756
LOC108878049	2.55011	0	Inf	0.0012112	0.017572
LOC108878235	76.8892	11.9558	2.6851	0.0012106	0.017572
LOC108894825	2554.41	1181.27	1.1126	0.001212	0.017574
LOC108886010	615.085	1403.62	-1.1903	0.0012135	0.017587
macrod1	705.657	1495.86	-1.0839	0.0012163	0.017618
calm3	449.679	936.641	-1.0586	0.0012174	0.017624
cebpd	5795.79	2826.28	1.0361	0.0012183	0.017628
LOC108874043	3.99061	12.9533	-1.6986	0.0012219	0.017667
LOC108901662	1082.4	5262.3	-2.2815	0.0012224	0.017667
Novel00342	0.562996	5.34947	-3.2482	0.0012243	0.017685
LOC108873390	591.518	1569.53	-1.4078	0.0012284	0.017735
LOC108897190	56.4567	635.161	-3.4919	0.001234	0.017806
LOC108890569	30.7201	2.69752	3.5095	0.001236	0.017825
LOC108878236	87632.3	182925	-1.0617	0.0012379	0.017827
LOC108878992	678.287	311.668	1.1219	0.001238	0.017827
prdx5	67.1812	151.79	-1.1759	0.0012381	0.017827
uspl1	417.774	871.861	-1.0614	0.001239	0.01783
igfals	7348.03	15403.6	-1.0678	0.0012434	0.017884
Novel00137	27.5845	4.41882	2.6421	0.0012457	0.0179
LOC108899606	1.29368	888.635	-9.424	0.0012459	0.0179
LOC108886891	158.914	364.436	-1.1974	0.0012476	0.017915
LOC108890819	28.4913	94.8368	-1.7349	0.0012515	0.017962
slc35b1	2390.62	970.29	1.3009	0.0012578	0.018042
LOC108877661	29.1558	11.2805	1.37	0.0012608	0.018075
LOC108880220	98.8112	225.323	-1.1892	0.0012614	0.018075
LOC108898945	1344.16	633.346	1.0856	0.0012636	0.018096
LOC108890638	39.3973	136.841	-1.7963	0.0012645	0.018099
LOC108873239	1413.02	5181.75	-1.8747	0.0012685	0.018147
coro2b	1395.91	602.617	1.2119	0.0012715	0.018179
LOC108895495	199.706	437.86	-1.1326	0.0012743	0.01821
LOC108901882	37.9495	109.651	-1.5308	0.0012775	0.018245
scmh1	250.382	540.267	-1.1095	0.0012831	0.018316
cog2	774.213	353.038	1.1329	0.0012884	0.018382
LOC108875212	18.0916	68.422	-1.9191	0.0012944	0.018454
LOC108877996	1.86978	10.3871	-2.4739	0.0012948	0.018454
LOC108875713	3921.05	1410.91	1.4746	0.0012994	0.018509
LOC108879749	54.0721	239.047	-2.1443	0.0013014	0.018511
cacfd1	258.263	122.608	1.0748	0.0013017	0.018511
plaa	950.918	430.748	1.1425	0.0013003	0.018511
LOC108891053	6.26146	17.7089	-1.4999	0.0013045	0.018513
naaladl1	33.9036	461.954	-3.7682	0.001304	0.018513
pak6	1.63275	10.3397	-2.6628	0.001303	0.018513
pwwp2b	497.907	226.948	1.1335	0.001304	0.018513
LOC108886473	127.522	449.717	-1.8183	0.0013064	0.018529
synj2bp	616.67	1312.19	-1.0894	0.0013077	0.018537
LOC108885446	97.2923	233.719	-1.2644	0.0013129	0.018602
LOC108902924	4972.66	10207.8	-1.0376	0.0013138	0.018604
LOC108891406	85.6403	184.431	-1.1067	0.0013174	0.018645
LOC108893176	350.742	752.174	-1.1007	0.0013197	0.018668
LOC108891688	237.583	109.721	1.1146	0.0013211	0.018678
LOC108882073	1471.09	3011.28	-1.0335	0.0013228	0.018692
ugcg	3121.26	1409	1.1475	0.0013245	0.018706
LOC108890657	82.5651	227.057	-1.4594	0.0013277	0.018739
LOC108893442	52.146	11.2331	2.2148	0.0013283	0.018739
LOC108885909	161.88	367.6	-1.1832	0.0013308	0.018765
LOC108882054	11.2595	3.3402	1.7531	0.0013352	0.018817
rfxank	371.228	169.89	1.1277	0.001347	0.018974
LOC108890110	2.51217	10.183	-2.0192	0.0013534	0.019054
LOC108877378	23.0166	59.8259	-1.3781	0.0013548	0.019064
LOC108877795	15.7527	4.9878	1.6591	0.001356	0.019071
rfx7	13.2981	34.2372	-1.3644	0.001363	0.019158
LOC108880995	7.5646	0.479378	3.98	0.0013658	0.019182
LOC108881591	0	2.40924	-	0.0013661	0.019182
LOC108879582	26.4641	61.6555	-1.2202	0.0013685	0.019205
LOC108890258	2.42012	0	Inf	0.0013694	0.019207
LOC108888411	115.42	262.861	-1.1874	0.0013712	0.019222
LOC108900044	12.3833	51.3846	-2.0529	0.0013745	0.019259
neu3	29.4626	105.204	-1.8362	0.0013761	0.019271
LOC108886455	2.68788	10.0841	-1.9075	0.0013775	0.019281
st5	642.046	1347.44	-1.0695	0.0013798	0.019303
LOC108893061	31.7418	85.3408	-1.4269	0.0013828	0.019319
LOC108900651	1104.9	494.214	1.1607	0.0013821	0.019319
pax5	36.9679	101.11	-1.4516	0.0013831	0.019319
LOC108902200	10588.2	4880.43	1.1174	0.0013849	0.019333
adamtsl2	101.625	35.097	1.5338	0.0013888	0.019378
Novel00527	61.5449	204.036	-1.7291	0.00139	0.019384
lhfpl3	41.2548	87.4703	-1.0842	0.0013977	0.019481
rbpj	737.189	355.205	1.0534	0.0013986	0.019483
Novel00513	1.23594	11.2224	-3.1827	0.0013994	0.019485
LOC108873765	1478.57	722.19	1.0337	0.001403	0.019524
Novel00580	0.41522	6.07823	-3.8717	0.0014039	0.019527
LOC108878770	52.5951	179.455	-1.7706	0.0014075	0.019549
LOC108886337	2814.29	7153.3	-1.3458	0.0014077	0.019549
crym	120.022	512.367	-2.0939	0.0014065	0.019549
LOC108875605	623.281	286.898	1.1193	0.0014148	0.019629
dbf4	181.444	81.4879	1.1549	0.0014156	0.019629
fam177b	27.9135	10.2924	1.4394	0.0014157	0.019629
igsf21	7.24318	20.6819	-1.5137	0.0014185	0.019658
LOC108881969	11.2148	34.4592	-1.6195	0.0014241	0.019695
LOC108899930	0.353842	10.4036	-4.8778	0.0014244	0.019695
arhgef26	365.536	811.34	-1.1503	0.0014247	0.019695
c1galt1c1	1858.59	883.451	1.073	0.001422	0.019695
hadh	952.29	2049.27	-1.1056	0.0014249	0.019695
aox1	423.338	895.131	-1.0803	0.0014315	0.019777
adam9	2598.11	1230.6	1.0781	0.0014345	0.019808
chp1	2889.02	1329	1.1202	0.0014368	0.019829
gata1	10.5793	29.2326	-1.4663	0.0014386	0.019844
LOC108878453	4114.31	1944.47	1.0813	0.0014449	0.0199
LOC108889116	51.9809	126.389	-1.2818	0.0014443	0.0199
abcc2	5348	2599.65	1.0407	0.0014435	0.0199
vav3	2365.73	651.655	1.8601	0.0014462	0.019907
LOC108889610	16.5872	5.52244	1.5867	0.0014497	0.019945
LOC108873448	11.0012	30.6169	-1.4767	0.0014508	0.019949
LOC108893305	8.45167	1.48337	2.5104	0.0014536	0.019965
LOC108899457	17.9084	59.5076	-1.7324	0.0014542	0.019965
pcbd2	124.517	261.38	-1.0698	0.0014534	0.019965
LOC108889105	389.941	185.711	1.0702	0.0014607	0.020036
srgap3	89.485	206.52	-1.2066	0.0014609	0.020036
mgat2	123.439	281.35	-1.1886	0.0014657	0.020092
LOC108875462	36.3723	14.7213	1.3049	0.0014665	0.020093
LOC108894156	1.03403	23.1818	-4.4866	0.0014688	0.020113
LOC108873152	0.578629	6.74208	-3.5425	0.0014725	0.020127
LOC108880639	27.7463	71.7878	-1.3714	0.0014711	0.020127
LOC108880961	41.7694	136.949	-1.7131	0.0014735	0.020127
LOC108883698	13.4487	4.32392	1.6371	0.0014735	0.020127
pla2g6	1409.42	658.311	1.0983	0.0014725	0.020127
LOC108888782	3.95313	18.4464	-2.2223	0.001476	0.020141
LOC108893204	1966.76	966.131	1.0255	0.0014754	0.020141
clstn1	64.0526	155.39	-1.2786	0.0014769	0.020142
LOC108874154	25.9586	66.4107	-1.3552	0.0014812	0.02019
LOC108898071	6.3729	1.12944	2.4963	0.0014842	0.020211
ada	241.03	112.268	1.1023	0.0014835	0.020211
LOC108898678	10401.2	4634.52	1.1663	0.0014881	0.020253
LOC108874752	5.56882	0.609916	3.1907	0.0014895	0.020262
LOC108873217	66.8212	147.209	-1.1395	0.001501	0.020408
gpr153	12.3157	32.2147	-1.3872	0.0015047	0.020448
igf2	1008.92	2134.41	-1.081	0.0015109	0.020522
LOC108899191	652.455	309.82	1.0744	0.0015121	0.020527
LOC108886057	7.44165	21.7263	-1.5457	0.0015176	0.02058
slc13a3	176.703	45.1198	1.9695	0.0015176	0.02058
LOC108883141	21.8888	49.3583	-1.1731	0.0015216	0.020606
LOC108892842	337.425	154.232	1.1295	0.0015217	0.020606
ubxn2a	100.651	205.469	-1.0296	0.0015205	0.020606
LOC108890149	75.2076	166.248	-1.1444	0.0015241	0.020626
LOC108883408	162.374	466.12	-1.5214	0.0015252	0.020632
dhodh	339.809	125.714	1.4346	0.0015339	0.020738
LOC108887475	219.224	826.736	-1.915	0.0015375	0.020776
LOC108876470	467.183	223.678	1.0626	0.0015431	0.02081
LOC108885087	378.363	126.028	1.586	0.0015422	0.02081
dnajb11	6086.39	2711.31	1.1666	0.0015413	0.02081
znf652	48.0848	111.3	-1.2108	0.0015424	0.02081
LOC108873048	8.43752	29.2125	-1.7917	0.0015447	0.020821
ptf1a	44.9891	191.194	-2.0874	0.0015486	0.020862
LOC108878614	129.97	318.606	-1.2936	0.0015502	0.020874
ppp1r3b	117.433	1141.91	-3.2815	0.0015585	0.020975
LOC108884811	3293.65	1566.97	1.0717	0.0015595	0.020978
LOC108887292	377.963	806.156	-1.0928	0.0015649	0.02104
LOC108895847	11139.2	22708.1	-1.0276	0.0015665	0.021051
LOC108875893	96.9979	41.925	1.2101	0.0015678	0.021058
LOC108878213	1143.89	530.938	1.1073	0.001569	0.021063
rnf207	327.765	150.281	1.125	0.0015738	0.021117
LOC108886373	59.0296	133.347	-1.1757	0.0015767	0.021141
pxk	4689.59	2135.97	1.1346	0.0015772	0.021141
LOC108879414	22.1655	6.43021	1.7854	0.001581	0.021181
LOC108884137	25.07	64.351	-1.36	0.0015824	0.021189
spg20	8.25188	25.0162	-1.6001	0.0015862	0.021229
LOC108903004	5.00883	26.6804	-2.4132	0.0015899	0.021269
LOC108876085	54.4486	455.897	-3.0657	0.0015927	0.021295
Novel00195	14.0383	3.21531	2.1263	0.0015954	0.021321
proc	7382.7	15063.3	-1.0288	0.0015966	0.021326
colca2	307.28	620.904	-1.0148	0.0015991	0.021349
LOC108879957	3.89314	18.1471	-2.2207	0.0016016	0.021371
vegfc	108.874	246.873	-1.1811	0.0016066	0.021427
LOC108882526	4.41281	14.0678	-1.6726	0.0016128	0.0215
LOC108893384	18.0455	88.9782	-2.3018	0.0016198	0.021582
enosf1	76.7787	166.534	-1.117	0.0016225	0.021606
LOC108898670	60.1024	130.243	-1.1157	0.0016292	0.021685
[truncated: 812 more rows]

## Sheet: Table S5
Table S5. Differentially expressed genes (556) between muscle of sick and healthy barramundi
Gene_id	FPKM of Sick_fish	FPKM of Healthy fish	log2FoldChange	pval	padj
LOC108885100	580.002	1.02832	9.1396	3.6786e-14	9.883e-10
LOC108894819	11.7997	622.502	-5.7213	7.5404e-12	1.0129e-07
gadl1	11234.2	164.966	6.0896	1.7438e-10	1.5617e-06
LOC108889215	9.89562	376.617	-5.2502	7.0907e-10	3.9209e-06
stbd1	27.2137	614.797	-4.4977	7.2972e-10	3.9209e-06
LOC108874726	605.625	2.77888	7.7678	2.5923e-09	1.1608e-05
LOC108886122	1402.02	30.0618	5.5434	3.655e-09	1.4028e-05
cacng6	36.8583	791.888	-4.4252	4.2035e-09	1.4117e-05
LOC108886331	2.66578	161.833	-5.9238	1.269e-08	3.788e-05
alpl	2390.68	59.2182	5.3352	1.8903e-08	5.0784e-05
LOC108887595	4.53655	116.069	-4.6772	3.2401e-08	7.9134e-05
dgat2	67.5892	3012.56	-5.4781	5.5325e-08	0.00010617
LOC108882394	77.3656	1750.68	-4.5001	5.4314e-08	0.00010617
LOC108884332	436.264	8.14383	5.7433	5.0104e-08	0.00010617
LOC108889560	32.3906	459.58	-3.8267	5.9544e-08	0.00010665
LOC108873250	284.735	1.55326	7.5182	6.7096e-08	0.00011266
LOC108877037	1.48028	39.1133	-4.7237	9.5971e-08	0.00014324
LOC108883917	200.259	3851.73	-4.2656	9.3694e-08	0.00014324
LOC108893879	3.86401	190.858	-5.6263	1.0136e-07	0.00014333
esm1	774.194	23.8274	5.022	1.2292e-07	0.00016511
LOC108888522	1.3384	88.3944	-6.0454	1.7183e-07	0.00021983
LOC108893582	5.27387	138.427	-4.7141	2.4398e-07	0.00029413
LOC108891986	1179.81	73.9268	3.9963	2.6237e-07	0.00029413
LOC108901114	2422.8	130.379	4.2159	2.6276e-07	0.00029413
LOC108874600	0.260282	12.4822	-5.5837	2.9487e-07	0.00031308
LOC108884295	238.594	10.5542	4.4987	3.0299e-07	0.00031308
LOC108878273	4.04678	226.046	-5.8037	3.6194e-07	0.00033815
LOC108883258	0.516893	23.3488	-5.4973	3.6501e-07	0.00033815
LOC108898308	38.6236	0.621495	5.9576	3.4374e-07	0.00033815
LOC108896681	0.762691	27.9603	-5.1961	4.1327e-07	0.00037009
LOC108890438	0.148698	14.5488	-6.6124	4.6212e-07	0.00037622
LOC108875973	0.875605	28.3499	-5.0169	4.4128e-07	0.00037622
csta	0	36.2943	-	4.5957e-07	0.00037622
LOC108878706	15.6848	579.019	-5.2062	4.8396e-07	0.00037837
smoc2	13.7784	379.564	-4.7839	4.9493e-07	0.00037837
fosb	450.348	9276.58	-4.3645	5.0701e-07	0.00037837
LOC108881847	23.2877	768.649	-5.0447	5.4996e-07	0.00039933
LOC108898905	2274.41	145.871	3.9627	5.7276e-07	0.00040494
LOC108876617	1209.33	22527.1	-4.2194	6.0704e-07	0.00040772
tp53i3	1571.86	59.2071	4.7306	5.9553e-07	0.00040772
mybpc2	1353.15	18804.6	-3.7967	7.1586e-07	0.00046908
LOC108882845	8.98961	1716.34	-7.5769	8.3515e-07	0.00053422
LOC108874831	5.38096	95.3264	-4.1469	9.0198e-07	0.00056355
LOC108890030	1.72177	107.436	-5.9634	1.0014e-06	0.00059788
LOC108890744	11.1343	184.653	-4.0517	9.8775e-07	0.00059788
gpr17	0.0587978	9.58622	-7.3491	1.0585e-06	0.00061821
LOC108877493	0.330901	38.741	-6.8713	1.2831e-06	0.00073342
LOC108898489	1563.38	17471.5	-3.4823	1.4049e-06	0.00078635
LOC108889154	113.784	4.83157	4.5577	1.5347e-06	0.00084143
LOC108876287	12.2053	226.381	-4.2132	1.7194e-06	0.00089918
LOC108889155	19706	666.726	4.8854	1.6764e-06	0.00089918
LOC108883738	43.9635	1.01776	5.4328	1.7404e-06	0.00089918
LOC108903142	11.0713	143.854	-3.6997	1.8183e-06	0.00090464
LOC108900500	823.685	5.94959	7.1132	1.7945e-06	0.00090464
Novel00495	0.116923	12.3034	-6.7174	2.0359e-06	0.00098506
LOC108888281	172.89	2454.39	-3.8274	2.0533e-06	0.00098506
LOC108881842	63.6159	1373.24	-4.432	2.3438e-06	0.0010799
LOC108882565	46.2906	547.12	-3.5631	2.3801e-06	0.0010799
LOC108892132	465.939	29.4487	3.9839	2.4117e-06	0.0010799
LOC108874725	1204.23	10.4251	6.8519	2.4043e-06	0.0010799
LOC108888965	40.9017	2.21804	4.2048	2.5241e-06	0.0011117
vgll3	15.9529	238.718	-3.9034	2.6131e-06	0.0011323
sall1	93.5496	6.28572	3.8956	2.6938e-06	0.0011434
vtcn1	0	8.4111	-	2.7238e-06	0.0011434
folh1b	0.176394	17.9495	-6.669	2.9968e-06	0.0012386
LOC108888239	5637.42	202.321	4.8003	3.1179e-06	0.0012692
itih5	34.0806	427.98	-3.6505	3.6419e-06	0.0014298
LOC108876853	403.094	31.4377	3.6805	3.5795e-06	0.0014298
LOC108892835	309.728	9.91795	4.9648	3.6721e-06	0.0014298
LOC108900514	90.3483	2231.88	-4.6266	3.7765e-06	0.0014494
LOC108882068	0.585422	23.6251	-5.3347	3.9942e-06	0.0014904
LOC108901977	2281.26	104.334	4.4505	3.9496e-06	0.0014904
vwde	3.7758	53.3372	-3.8203	4.0852e-06	0.0015008
tp73	1.2297	15.8452	-3.6877	4.1898e-06	0.0015008
LOC108875832	8.75048	96.0558	-3.4564	4.1562e-06	0.0015008
LOC108876927	3253.33	24881.5	-2.9351	4.3186e-06	0.0015266
LOC108890725	0.116923	24.4898	-7.7105	4.6411e-06	0.0016168
LOC108893838	295.25	3875.43	-3.7143	4.694e-06	0.0016168
LOC108880702	1117.88	12.0541	6.5351	4.902e-06	0.0016671
LOC108888912	1954.92	10.8118	7.4984	5.0806e-06	0.0017062
col6a1	1416.39	19658.8	-3.7949	5.1676e-06	0.001714
Novel00216	13.8313	424.66	-4.9403	5.386e-06	0.0017237
fras1	11.9615	182.871	-3.9344	5.2883e-06	0.0017237
LOC108890809	1166.57	12.4089	6.5548	5.3895e-06	0.0017237
LOC108880639	15.7816	179.747	-3.5097	5.8312e-06	0.001839
LOC108898678	920.335	77.7832	3.5646	5.8869e-06	0.001839
LOC108893128	22.6811	472.647	-4.3812	5.9592e-06	0.0018402
LOC108875187	612.606	18.1019	5.0807	6.0636e-06	0.0018512
pdgfc	6.91349	116.671	-4.0769	6.1791e-06	0.0018653
colq	35.697	675.012	-4.241	6.4842e-06	0.0019356
foxe1	0.114286	9.80382	-6.4226	7.1755e-06	0.0021149
synpr	0.440918	18.3219	-5.3769	7.2423e-06	0.0021149
LOC108891494	802.335	91.3815	3.1342	7.7083e-06	0.0022268
col22a1	4.11835	82.9491	-4.3321	8.5848e-06	0.0024536
LOC108901693	25.3999	1884.12	-6.2129	8.849e-06	0.0025025
hspb6	12164.1	1354.43	3.1669	9.2332e-06	0.0025839
LOC108872621	11.0825	430.51	-5.2797	9.5301e-06	0.0026274
LOC108879790	25.735	1.29429	4.3135	9.5842e-06	0.0026274
LOC108885872	4.95779	207.786	-5.3893	9.8025e-06	0.0026282
Novel00001	167.674	1959.43	-3.5467	9.7656e-06	0.0026282
LOC108881450	835.304	26.9326	4.9549	9.8803e-06	0.0026282
ttll6	415.075	32.3136	3.6832	1.0332e-05	0.0027214
dusp10	221.604	1958.65	-3.1438	1.0532e-05	0.0027471
LOC108879200	0.633123	133.957	-7.7251	1.1012e-05	0.0027526
LOC108898129	2.2928	38.6463	-4.0751	1.1168e-05	0.0027526
LOC108879590	3.21984	47.9639	-3.8969	1.1153e-05	0.0027526
LOC108902465	33.9171	492.391	-3.8597	1.0922e-05	0.0027526
LOC108890837	806.765	60.5804	3.7352	1.1018e-05	0.0027526
LOC108880557	203.004	1.24451	7.3498	1.0712e-05	0.0027526
LOC108878008	1.04193	27.1064	-4.7013	1.1279e-05	0.0027548
LOC108874534	0.349062	35.5373	-6.6697	1.2023e-05	0.0028882
wnt10a	1.609	30.9656	-4.2664	1.2041e-05	0.0028882
slc13a3	95.7023	4.96697	4.2681	1.2401e-05	0.0029483
LOC108889611	0.290989	24.0101	-6.3665	1.3196e-05	0.0030295
bzw2	9.3828	121.688	-3.697	1.293e-05	0.0030295
LOC108876451	2.31884	29.7302	-3.6805	1.3255e-05	0.0030295
fzd9	32.0587	357.405	-3.4788	1.3041e-05	0.0030295
Novel00201	366.871	28.3621	3.6932	1.3306e-05	0.0030295
LOC108879792	28.3656	1.79972	3.9783	1.3483e-05	0.0030439
ccbe1	390.21	37.9539	3.3619	1.3994e-05	0.003133
cacng1	398.8	3755.81	-3.2354	1.4459e-05	0.0032104
col1a2	15037.8	194695	-3.6946	1.5133e-05	0.0033054
LOC108892152	0	15.0185	-	1.5093e-05	0.0033054
Novel00336	32.0564	0.110464	8.1809	1.5649e-05	0.0033906
LOC108897018	3873.19	29.3367	7.0447	1.6014e-05	0.0034417
LOC108876593	5183.77	518.365	3.322	1.6238e-05	0.0034624
LOC108890317	475.239	5618.09	-3.5634	1.7024e-05	0.0036013
p2ry1	9.31144	105.042	-3.4958	1.7829e-05	0.0037422
LOC108892256	0.0587978	7.26157	-6.9484	1.8225e-05	0.0037754
LOC108887947	459.475	47.0755	3.2869	1.8269e-05	0.0037754
LOC108900437	0.310769	29.0286	-6.5455	1.8433e-05	0.0037802
LOC108873080	9.65679	0	-	1.8848e-05	0.0038362
LOC108879297	0	7.01395	-	1.9688e-05	0.0039769
LOC108876589	11566.1	143300	-3.6311	2.0293e-05	0.0040686
LOC108893006	12.3663	580.011	-5.5516	2.1741e-05	0.0043266
LOC108899224	15.2311	131.473	-3.1097	2.2724e-05	0.0044889
LOC108878057	0.544924	15.4215	-4.8227	2.4383e-05	0.0047129
LOC108891761	34.8664	495.214	-3.8281	2.4286e-05	0.0047129
LOC108876873	0	12.6054	-	2.4077e-05	0.0047129
rapsn	21.8523	231.465	-3.4049	2.4592e-05	0.0047192
LOC108901727	6.08959	64.2718	-3.3998	2.4791e-05	0.0047236
gnb3	7.15975	89.5142	-3.6441	2.5657e-05	0.0048542
LOC108883517	183.851	2310.83	-3.6518	2.6419e-05	0.0049575
fam83b	10.7897	112.939	-3.3878	2.6572e-05	0.0049575
LOC108881408	13.0721	120.049	-3.1991	2.7109e-05	0.0050228
LOC108900873	154.643	1815.19	-3.5531	2.7315e-05	0.0050263
syne2	185.414	1361.3	-2.8762	2.7949e-05	0.005108
LOC108881150	5.44442	97.1473	-4.1573	2.8836e-05	0.005215
LOC108899700	371.926	34.1191	3.4464	2.8923e-05	0.005215
p2ry2	1.7667	28.6263	-4.0182	2.9199e-05	0.0052297
LOC108876824	0	9.65683	-	2.9979e-05	0.0053338
col6a6	25.2028	355.333	-3.8175	3.0572e-05	0.0054035
LOC108881176	694.75	27.7107	4.648	3.0952e-05	0.0054351
LOC108888943	3.36849	71.7157	-4.4121	3.1327e-05	0.0054651
LOC108882686	6.87929	725.78	-6.7211	3.2173e-05	0.0055765
abcc8	64.7479	1814.94	-4.8089	3.2752e-05	0.0056041
LOC108883467	8909.65	409.584	4.4431	3.2669e-05	0.0056041
LOC108901983	8860.78	338.388	4.7107	3.2958e-05	0.0056041
LOC108891074	0.115605	6.33144	-5.7753	3.4059e-05	0.005731
LOC108901776	0.441897	14.2082	-5.0069	3.4647e-05	0.005731
LOC108891696	7.31844	127.388	-4.1215	3.4984e-05	0.005731
LOC108880610	17.0022	132.743	-2.9648	3.4381e-05	0.005731
LOC108883405	436.348	3063.61	-2.8117	3.4547e-05	0.005731
LOC108884036	67.1227	6.99981	3.2614	3.479e-05	0.005731
LOC108881448	43.851	276.258	-2.6553	3.5285e-05	0.0057452
LOC108879749	1.65541	20.2336	-3.6115	3.6476e-05	0.0059033
bnip3	12428.6	1400.46	3.1497	3.6964e-05	0.0059242
LOC108872727	0	5.62077	-	3.7045e-05	0.0059242
LOC108878011	222.942	22.9408	3.2807	3.7469e-05	0.0059565
LOC108877863	2.46846	66.5461	-4.7527	3.7945e-05	0.0059966
LOC108880317	15.3817	158.867	-3.3685	3.8728e-05	0.0060492
LOC108893872	25.9115	218.774	-3.0778	3.8647e-05	0.0060492
LOC108893465	0.290989	43.5346	-7.2251	4.0404e-05	0.0062746
cd248	18.4202	1665.16	-6.4982	4.1021e-05	0.0062976
LOC108882303	12.3239	275.96	-4.4849	4.0931e-05	0.0062976
LOC108889688	0.457145	93.6232	-7.6781	4.3124e-05	0.0065724
LOC108902039	28.9799	0	-	4.33e-05	0.0065724
LOC108894764	16.4226	156.967	-3.2567	4.3867e-05	0.0066209
emilin3	28.3116	333.761	-3.5594	4.4796e-05	0.0067234
LOC108901811	1.05025	15.8021	-3.9113	4.5718e-05	0.0068236
donson	7110.4	37.9235	7.5507	4.7022e-05	0.0069795
LOC108898561	11908.6	302771	-4.6682	4.8162e-05	0.0071095
LOC108876604	3.38934	28.2731	-3.0604	4.8591e-05	0.0071335
LOC108889148	0.367548	12.4147	-5.078	5.1956e-05	0.0075452
LOC108875437	13.9654	199.846	-3.839	5.1868e-05	0.0075452
dmgdh	8.76206	100.778	-3.5238	5.3834e-05	0.0077758
LOC108901954	833.841	37.7166	4.4665	5.4434e-05	0.0078204
LOC108874532	0.116923	17.5056	-7.2261	5.7355e-05	0.00811
LOC108879662	0.91055	52.2288	-5.842	5.6839e-05	0.00811
LOC108901821	8.36547	464.16	-5.794	5.7061e-05	0.00811
LOC108901882	57.6823	472.02	-3.0326	5.8075e-05	0.0081688
LOC108894181	67.6122	1603.89	-4.5682	5.8988e-05	0.008254
LOC108880292	5.08612	95.6955	-4.2338	6.2044e-05	0.0085367
LOC108881454	1.85359	32.5205	-4.133	6.2279e-05	0.0085367
gem	51.7541	4.27807	3.5966	6.1651e-05	0.0085367
LOC108893722	39.9902	0.282406	7.1457	6.2107e-05	0.0085367
LOC108902982	2374.72	277.673	3.0963	6.435e-05	0.0087314
LOC108880883	433.849	46.6381	3.2176	6.4189e-05	0.0087314
LOC108874876	0.599458	10.7783	-4.1683	6.5119e-05	0.0087914
col7a1	2.73573	197.576	-6.1743	6.7696e-05	0.0089628
dlx5	8.81731	269.786	-4.9353	6.7424e-05	0.0089628
LOC108893952	67.9812	438.858	-2.6905	6.7723e-05	0.0089628
LOC108887755	484.605	2754.64	-2.507	6.6834e-05	0.0089628
Novel00016	0.506286	80.2516	-7.3084	6.9968e-05	0.009125
asb12	49.9647	419.55	-3.0699	6.9656e-05	0.009125
LOC108876449	44.8447	277.376	-2.6288	6.9838e-05	0.009125
zdhhc2	18.0364	195.977	-3.4417	7.0621e-05	0.0091658
LOC108884404	129.373	3.62441	5.1576	7.2601e-05	0.0093774
LOC108878942	39.4769	3.62714	3.4441	7.3167e-05	0.0094053
LOC108873140	104.735	487.661	-2.2191	7.5974e-05	0.0097196
ak4	42.8023	392.748	-3.1978	7.6639e-05	0.0097582
dusp8	415.108	2679.3	-2.6903	7.7354e-05	0.0097707
LOC108878082	17.559	112.572	-2.6806	7.7464e-05	0.0097707
lrtm1	220.43	2103.89	-3.2547	7.9275e-05	0.0099524
Novel00174	163.352	1246.8	-2.9322	8.1049e-05	0.010128
LOC108899468	3057.16	405.043	2.916	8.25e-05	0.010261
LOC108874916	0.630229	52.6732	-6.385	8.3954e-05	0.010299
paqr5	2.26048	30.7504	-3.7659	8.3615e-05	0.010299
LOC108886332	6.50522	73.3501	-3.4951	8.331e-05	0.010299
dyrk4	49.0086	380.849	-2.9581	8.6655e-05	0.010582
LOC108881882	20.0873	779.409	-5.278	8.951e-05	0.010791
LOC108884058	10.4613	141.325	-3.7559	8.9566e-05	0.010791
LOC108898818	4.31092	36.8715	-3.0964	8.88e-05	0.010791
LOC108896892	3982.9	200.476	4.3123	9.0162e-05	0.010814
enpp2	3.10337	37.2734	-3.5862	9.2473e-05	0.010952
sod3	9.2337	101.925	-3.4645	9.2249e-05	0.010952
LOC108893682	179.338	21.9871	3.028	9.2538e-05	0.010952
LOC108895565	197.457	8.78285	4.4907	9.4503e-05	0.011136
LOC108881285	2.41291	30.3704	-3.6538	9.5747e-05	0.011185
LOC108882917	18.9943	121.772	-2.6805	9.5758e-05	0.011185
mamdc2	9.14481	92.194	-3.3336	9.7149e-05	0.011299
c1qtnf2	13.7877	132.926	-3.2692	9.7973e-05	0.011345
LOC108893271	2.81447	24.3646	-3.1139	9.8946e-05	0.011409
LOC108885397	11.9411	549.941	-5.5253	9.9681e-05	0.011413
LOC108889523	98.5687	593.867	-2.5909	9.9913e-05	0.011413
LOC108885150	153.489	19.4468	2.9805	0.00010025	0.011413
LOC108881014	256.736	2040.85	-2.9908	0.00010087	0.011435
LOC108892063	8.74806	103.838	-3.5692	0.00010149	0.011457
LOC108883227	22.511	0	-	0.00010211	0.011478
LOC108885933	0.548942	9.9976	-4.1869	0.00010277	0.011505
LOC108884610	1.66719	68.6935	-5.3647	0.00010356	0.011542
LOC108902641	4.80213	180.578	-5.2328	0.00010432	0.011542
ahdc1	2.9645	42.2052	-3.8316	0.0001044	0.011542
LOC108886775	148.409	962.491	-2.6972	0.00010693	0.011728
LOC108873585	2784.51	13475.7	-2.2749	0.00010695	0.011728
slc1a2	7.91315	161.043	-4.347	0.00010908	0.011873
LOC108894213	0	9.2603	-	0.00010915	0.011873
LOC108897956	0.222594	202.662	-9.8304	0.00011116	0.011994
LOC108884001	75.1191	0.58454	7.0057	0.00011084	0.011994
igsf6	125.793	14.582	3.1088	0.0001123	0.012068
LOC108899902	0.687638	10.9599	-3.9944	0.00011339	0.012099
lrriq1	11.3057	0.214006	5.7233	0.00011348	0.012099
LOC108878022	17.9102	1.34794	3.732	0.00011501	0.012212
ctsl	13340.5	1764.71	2.9183	0.00011575	0.012244
acod1	7565.11	25.495	8.213	0.00011801	0.012433
LOC108894957	6.83902	0	-	0.0001187	0.012457
LOC108902668	0.52419	11.6338	-4.4721	0.00011995	0.012539
akap14	0.351442	12.9136	-5.1995	0.00012072	0.012557
LOC108898017	15.892	298.963	-4.2336	0.00012153	0.012557
LOC108894303	52.972	931.459	-4.1362	0.00012151	0.012557
LOC108897335	71.2132	494.614	-2.7961	0.00012209	0.012567
sfrp2	12.5787	132.692	-3.399	0.00012256	0.012568
LOC108889069	4.78867	85.3954	-4.1565	0.0001244	0.012708
LOC108879060	973.001	133.386	2.8668	0.00012664	0.012888
LOC108875450	6.5635	89.2177	-3.7648	0.00012865	0.013018
LOC108882392	144.027	1147.86	-2.9945	0.00012889	0.013018
LOC108876690	105.103	14.0756	2.9005	0.00013149	0.013231
LOC108885903	320.452	2726.94	-3.0891	0.0001335	0.013383
slco2a1	2598.91	349.524	2.8944	0.0001399	0.013972
LOC108893662	6.05188	50.1038	-3.0495	0.00014288	0.014217
isyna1	749.592	93.5378	3.0025	0.00014503	0.014377
LOC108892818	29.7434	242.017	-3.0245	0.00014962	0.014778
LOC108885972	12.9048	258.131	-4.3221	0.00015197	0.014811
olfm2	8.9554	129.172	-3.8504	0.00015215	0.014811
skida1	17.6851	159.03	-3.1687	0.00015065	0.014811
LOC108883577	2621.53	422.557	2.6332	0.00015209	0.014811
LOC108879383	1.2619	15.8461	-3.6505	0.00015463	0.014972
LOC108902713	5008.23	24604	-2.2965	0.00015493	0.014972
sult6b1	17.1989	298.985	-4.1197	0.00015724	0.015142
LOC108875491	0.694973	23.9371	-5.1061	0.00015858	0.015157
LOC108888881	245.185	4124.65	-4.0723	0.00015822	0.015157
eya1	73.3125	438.971	-2.582	0.00015932	0.015157
LOC108891259	30.8114	1.68999	4.1884	0.00015967	0.015157
LOC108902136	66.4007	3.00236	4.467	0.00016023	0.015157
LOC108900172	0.942727	14.0589	-3.8985	0.00016547	0.015505
ecel1	3.48192	37.9644	-3.4467	0.00016549	0.015505
LOC108874075	32.7073	163.368	-2.3204	0.00016563	0.015505
LOC108888267	5.04486	84.7061	-4.0696	0.00016779	0.015653
prdm1	536.729	36.2629	3.8876	0.00016861	0.015674
LOC108893941	0.218945	7.20809	-5.041	0.000172	0.015935
slc8a3	80.792	564.244	-2.804	0.00017386	0.016051
hic1	413.04	3010.83	-2.8658	0.00017582	0.016177
LOC108877305	0	4.76539	-	0.00017762	0.016287
LOC108895682	16.5906	139.055	-3.0672	0.0001792	0.016375
LOC108873056	30.4367	583.468	-4.2608	0.00018273	0.016641
LOC108890413	1996.35	239.158	3.0613	0.00018591	0.016873
LOC108900103	3.63854	62.9809	-4.1135	0.00018989	0.01712
LOC108888310	27.8921	225.499	-3.0152	0.00018944	0.01712
LOC108889823	4.62838	65.0414	-3.8128	0.000191	0.017162
gja5	282.734	29.1465	3.2781	0.00019187	0.017183
ncam2	0.351778	11.1541	-4.9868	0.00019256	0.017187
LOC108882188	0.221275	8.80127	-5.3138	0.00019411	0.017268
LOC108902073	763.562	8679.57	-3.5068	0.00019576	0.017357
LOC108893902	125.317	9.51202	3.7197	0.00019659	0.017374
LOC108897940	1.42192	34.4667	-4.5993	0.00020116	0.017719
LOC108895955	48.1306	239.322	-2.3139	0.00020323	0.017843
LOC108875523	1729.8	13166.5	-2.9282	0.0002063	0.018054
LOC108896787	11.0287	670.449	-5.9258	0.00020887	0.018182
popdc3	36.5056	316.211	-3.1147	0.00020912	0.018182
LOC108896432	16.2599	94.5681	-2.54	0.00021229	0.018398
LOC108875573	0.584616	32.38	-5.7915	0.00021737	0.0185
LOC108877586	30.8691	569.739	-4.2061	0.00021655	0.0185
LOC108900212	47.7938	341.184	-2.8357	0.00021577	0.0185
LOC108884661	117.345	658.879	-2.4893	0.00021677	0.0185
LOC108881978	654.78	90.985	2.8473	0.00021759	0.0185
LOC108891355	3335.28	182.06	4.1953	0.00021523	0.0185
LOC108881061	1.6168	17.7176	-3.454	0.00022026	0.018608
LOC108875367	2.92141	29.6054	-3.3411	0.00022016	0.018608
trpm2	15.34	0.692139	4.4701	0.00022291	0.018774
cd34	11.5071	170.534	-3.8895	0.00022525	0.018911
LOC108881631	103.497	1073.79	-3.375	0.00022612	0.018925
tspan7	49.6648	400.833	-3.0127	0.00023059	0.019239
LOC108888613	13.0251	95.8147	-2.8789	0.00023581	0.019614
LOC108877025	72.2647	456.484	-2.6592	0.00023837	0.019765
LOC108877843	14.5995	367.262	-4.6528	0.0002436	0.019953
LOC108886266	36.1875	390.156	-3.4305	0.00024274	0.019953
LOC108877447	68.3149	10.7947	2.6619	0.00024199	0.019953
LOC108900849	0	4.55867	-	0.00024337	0.019953
LOC108883635	116.099	882.481	-2.9262	0.00024579	0.020071
LOC108891773	189.699	14.4809	3.7115	0.00024814	0.020201
ptafr	1039.57	136.858	2.9252	0.00025287	0.020524
postn	319.907	3089.49	-3.2716	0.00025462	0.020604
LOC108896359	0	18.5252	-	0.00025575	0.020634
chrng	272.005	1.60851	7.4018	0.00026138	0.021025
LOC108881634	0.872767	17.5523	-4.3299	0.00026377	0.021154
LOC108899782	13.3857	103.558	-2.9517	0.00026533	0.021215
LOC108894178	7.57698	60.4546	-2.9962	0.00026861	0.021414
LOC108878231	189.935	1006.21	-2.4054	0.000277	0.022018
msc	0.292308	21.269	-6.1851	0.00028058	0.022236
LOC108880011	77.8719	674.891	-3.1155	0.00028417	0.022351
LOC108891693	273.283	1591.74	-2.5421	0.00028452	0.022351
LOC108899092	1452.29	121.751	3.5763	0.00028303	0.022351
LOC108899048	16.4931	112.512	-2.7702	0.0002865	0.022441
st8sia1	0.55951	10.3755	-4.2129	0.00029227	0.022629
ola1	110.707	903.854	-3.0293	0.00029191	0.022629
foxd3	75.3639	437.092	-2.536	0.00029143	0.022629
Novel00520	7.02422	0	-	0.00029156	0.022629
LOC108896233	1585.7	12308.9	-2.9565	0.00029588	0.022842
LOC108892626	3363.56	39661.7	-3.5597	0.00030383	0.023389
rbm20	118.238	719.963	-2.6062	0.00030647	0.023391
LOC108895581	123.024	640.114	-2.3794	0.00030642	0.023391
cacnb1	397.377	1686.86	-2.0858	0.00030589	0.023391
LOC108881276	0.599492	41.041	-6.0972	0.00030816	0.023453
myog	63.9312	312.641	-2.2899	0.00031074	0.023583
LOC108878238	37.1971	406.894	-3.4514	0.00031505	0.023776
treh	511.722	2134.94	-2.0608	0.00031427	0.023776
LOC108889722	7.53541	51.5986	-2.7756	0.00032064	0.02413
LOC108875935	2.01275	21.1249	-3.3917	0.00032184	0.024153
LOC108891385	0.475279	11.2163	-4.5607	0.00032549	0.024324
LOC108895458	118.21	777.326	-2.7172	0.0003265	0.024324
LOC108880380	990.312	166.239	2.5746	0.00032685	0.024324
LOC108890833	24.8178	3104.37	-6.9668	0.00033095	0.024325
LOC108898464	1005.95	18836.7	-4.2269	0.00032841	0.024325
LOC108901599	8.31902	115.08	-3.7901	0.00033154	0.024325
LOC108876614	5.15777	62.534	-3.5998	0.00033229	0.024325
LOC108874157	2.24785	22.5119	-3.3241	0.00033198	0.024325
LOC108885632	367.645	2489.14	-2.7593	0.0003321	0.024325
LOC108898179	115.657	595.785	-2.3649	0.0003335	0.024347
LOC108880150	0.348133	19.4481	-5.8038	0.00033625	0.024481
LOC108898936	394.973	2132.75	-2.4329	0.0003392	0.02463
mettl11b	146.535	684.762	-2.2244	0.00034063	0.024667
entpd8	6.89102	91.3661	-3.7289	0.00034634	0.025013
LOC108902758	46608.5	251865	-2.434	0.00034803	0.025068
LOC108895226	116.277	15.5338	2.9041	0.00035129	0.025234
glrb	0.686109	10.9	-3.9898	0.00035321	0.025305
LOC108900207	2.3242	21.1442	-3.1855	0.00035499	0.025365
cdh18	0.389399	7.41886	-4.2519	0.00035987	0.025578
LOC108897925	0.542933	7.16042	-3.7212	0.00035929	0.025578
LOC108896482	12.9184	5171.28	-8.6449	0.00036917	0.026131
LOC108898981	4.22872	59.931	-3.825	0.00037058	0.026131
LOC108894143	0	5.12225	-	0.00036965	0.026131
LOC108886172	13.7978	96.5147	-2.8063	0.00037374	0.026285
fbn1	157.075	1123.86	-2.8389	0.00037782	0.026502
LOC108886804	107.805	633.418	-2.5547	0.00038043	0.026616
mfap2	121.333	1839.21	-3.922	0.00038524	0.026813
LOC108892515	11845.6	1676.37	2.8209	0.00038465	0.026813
LOC108881338	585.123	78.9952	2.8889	0.00038756	0.026905
LOC108897930	28.2673	203.83	-2.8502	0.00038987	0.026995
LOC108896451	112.995	17.7038	2.6741	0.00039851	0.027522
LOC108899599	158.627	25.5507	2.6342	0.00040001	0.027556
LOC108873052	41.6279	222.314	-2.417	0.00040591	0.02789
LOC108884410	11.9494	177.173	-3.8901	0.00041068	0.028146
LOC108895612	431.573	3037.66	-2.8153	0.00041297	0.028231
tnn	0.934946	18.037	-4.2699	0.00041865	0.028547
LOC108891770	43.0952	288.973	-2.7453	0.00042195	0.028699
LOC108875862	5.7156	50.7592	-3.1507	0.00042308	0.028703
sncaip	836.921	112.267	2.8982	0.00042638	0.028854
LOC108893599	28.1315	166.453	-2.5649	0.00043471	0.029344
LOC108880311	63.0436	359.793	-2.5127	0.00044055	0.029516
adrb1	208.239	11.7491	4.1476	0.00043916	0.029516
LOC108894065	12901.3	165.395	6.2855	0.00043987	0.029516
LOC108883078	7.98526	82.3973	-3.3672	0.0004454	0.029692
LOC108880674	1203	8295.42	-2.7857	0.00044462	0.029692
LOC108872552	78.2336	933.481	-3.5768	0.00044684	0.029715
LOC108901711	347.708	9.21976	5.237	0.00045145	0.029947
LOC108881006	5.99732	0	-	0.00045379	0.030028
clec3b	159.83	1256.68	-2.975	0.00045878	0.030284
LOC108883407	11.0422	188.63	-4.0945	0.00046585	0.030675
hapln1	12.0081	703.228	-5.8719	0.00046835	0.030765
LOC108889381	2.54835	22.0446	-3.1128	0.00048586	0.031837
mei1	0.0584616	19.5464	-8.3852	0.00048721	0.031848
cisd2	162.03	17.7543	3.19	0.00049004	0.031955
myf5	0.687983	34.0302	-5.6283	0.00049127	0.031958
LOC108893388	33.5481	352.186	-3.392	0.00049667	0.032231
LOC108875772	54.8645	2516.14	-5.5192	0.00049866	0.032282
LOC108895427	3.82027	27.5269	-2.8491	0.00050462	0.03259
cdh26	31.8203	838.301	-4.7195	0.0005078	0.032716
Novel00112	802.509	136.089	2.56	0.00052037	0.033446
wnt3a	0.0967548	7.06991	-6.1912	0.00052668	0.033508
sparc	5358.1	44745.2	-3.0619	0.00052499	0.033508
palm	146.696	25.8048	2.5071	0.00052641	0.033508
LOC108873208	720.025	42.6181	4.0785	0.00052487	0.033508
nim1k	81.8761	2.84232	4.8483	0.00052758	0.033508
LOC108896819	27.899	188.032	-2.7527	0.00053309	0.033778
col19a1	61.2105	298.027	-2.2836	0.00053806	0.034013
LOC108899331	1.48117	22.6249	-3.9331	0.00054702	0.034497
LOC108887296	348.473	1597.46	-2.1967	0.00054829	0.034497
kiaa1522	150.633	743.66	-2.3036	0.00055335	0.034734
Novel00534	164.637	13.814	3.5751	0.00055617	0.03483
LOC108875223	20.9482	105.619	-2.334	0.00056085	0.035041
LOC108896595	15.8397	79.8877	-2.3344	0.00057325	0.035733
LOC108891070	5.29836	33.2084	-2.6479	0.00057728	0.035901
LOC108893880	16.5075	90.0286	-2.4473	0.0005795	0.035956
LOC108889836	71.9827	474.293	-2.7201	0.00059322	0.03669
LOC108900282	6.45224	40.1852	-2.6388	0.00059407	0.03669
LOC108884852	72.7235	565.233	-2.9584	0.00059617	0.036736
LOC108899434	200.352	12.2517	4.0315	0.00059791	0.036758
Novel00389	0.292308	14.6345	-5.6457	0.00060289	0.036867
LOC108879370	1.68163	11.8501	-2.817	0.00060517	0.036867
LOC108890811	42.7975	1.9796	4.4342	0.00060118	0.036867
LOC108893135	0	17.4075	-	0.00060418	0.036867
gria2	13.0552	104.924	-3.0066	0.00060834	0.036977
LOC108872762	0.98653	28.713	-4.8632	0.00061705	0.037337
LOC108886584	30.0922	2.01321	3.9018	0.00061698	0.037337
LOC108883169	240.433	1773.71	-2.8831	0.00062875	0.037883
LOC108880626	33.3978	184.111	-2.4628	0.00063171	0.037883
LOC108886138	70.7953	305.791	-2.1108	0.00063113	0.037883
LOC108876018	14.243	1.11371	3.6768	0.00063167	0.037883
LOC108898208	61.796	630.573	-3.3511	0.00063349	0.037905
LOC108886337	140.751	1082.35	-2.9429	0.00063647	0.037998
itga10	6.45614	53.506	-3.051	0.0006399	0.038034
LOC108888961	0	5.69214	-	0.00063963	0.038034
dlx6	0.666551	61.2664	-6.5222	0.00064286	0.038126
LOC108880513	16.5871	110.134	-2.7311	0.00064719	0.038298
col21a1	49.7959	318.539	-2.6774	0.00064866	0.038301
LOC108890739	15.8937	17623.9	-10.115	0.00065113	0.038363
LOC108878287	137.544	979.194	-2.8317	0.00065474	0.03849
LOC108902792	1.41725	19.5933	-3.7892	0.00066944	0.039269
LOC108897393	26.6496	183.113	-2.7805	0.00067257	0.039367
LOC108892177	5.63485	112.707	-4.3221	0.00067582	0.039372
ppm1e	40.8883	281.549	-2.7836	0.00067814	0.039372
LOC108874152	3.37508	21.9905	-2.7039	0.00067555	0.039372
LOC108884587	19.7655	0.803087	4.6213	0.00067852	0.039372
LOC108874129	853.493	53.9026	3.985	0.00068031	0.03939
fgf16	0.176057	12.2581	-6.1215	0.00068765	0.039645
LOC108875027	2.10721	23.9232	-3.505	0.00068738	0.039645
LOC108892836	4.85832	231.09	-5.5719	0.00069054	0.039682
LOC108884312	6708.35	502.321	3.7393	0.00069126	0.039682
LOC108884929	193.543	3952.02	-4.3519	0.00069892	0.040037
LOC108876575	2.10938	18.6838	-3.1469	0.00070549	0.040327
pak6	1.16914	29.9597	-4.6795	0.00070893	0.040352
LOC108875093	31.9019	222.918	-2.8048	0.00070885	0.040352
LOC108873598	87.2281	937.54	-3.426	0.00071207	0.040445
ahnak	1739.41	9628.19	-2.4687	0.00072002	0.040731
eps8l2	37.1593	176.696	-2.2495	0.00072014	0.040731
lhx8	0.155202	13.1151	-6.4009	0.00072465	0.040814
LOC108888589	10.9316	0	-	0.00072455	0.040814
LOC108877339	0.430542	7.43946	-4.111	0.00072765	0.040897
LOC108891123	32.1873	268.293	-3.0592	0.00073293	0.041108
spon2	889.331	8222.95	-3.2089	0.00073933	0.041235
LOC108881939	75.4808	350.407	-2.2149	0.00073979	0.041235
LOC108898685	2297.66	137.302	4.0647	0.00073712	0.041235
manf	1920.59	312.664	2.6189	0.00074542	0.041463
LOC108898167	11.4763	240.559	-4.3897	0.00074802	0.041516
LOC108874802	5.67954	0	-	0.00074948	0.041516
LOC108891004	24.4236	22402.5	-9.8412	0.00076049	0.041946
LOC108889320	2.8916	26.6915	-3.2064	0.00076661	0.041946
LOC108898739	2.04959	14.2797	-2.8006	0.00076033	0.041946
LOC108872943	5.28553	34.4559	-2.7046	0.00076629	0.041946
LOC108899408	11.1523	0.952942	3.5488	0.00076326	0.041946
LOC108877408	0	3.4624	-	0.00076369	0.041946
rph3a	0	4.08574	-	0.00077163	0.042135
Novel00032	22.257	134.734	-2.5978	0.00077331	0.042141
chgb	2.2651	57.6878	-4.6706	0.00077543	0.042172
LOC108899874	5.14918	121.285	-4.5579	0.00078593	0.042652
LOC108873044	319.976	1821.07	-2.5087	0.00078785	0.042652
LOC108894762	66.1099	5.24939	3.6546	0.00078903	0.042652
khdrbs2	0.813466	14.8101	-4.1864	0.00079386	0.042827
LOC108894164	15.3139	0.614786	4.6386	0.00079579	0.042845
ncf4	203.214	36.2649	2.4864	0.00080596	0.043306
Novel00250	14.9034	96.8244	-2.6997	0.00080945	0.043407
LOC108902775	75.6287	300.401	-1.9899	0.00081122	0.043415
LOC108878074	0.37727	182.251	-8.9161	0.00081792	0.043686
LOC108887212	0.576705	9.01374	-3.9662	0.00082384	0.043915
pcp4	109.538	8.31353	3.7198	0.00083211	0.044268
LOC108886371	431.797	3865.59	-3.1623	0.00085569	0.045376
tnip2	2622.68	281.225	3.2212	0.00085631	0.045376
LOC108891979	6.61765	61.8907	-3.2253	0.0008664	0.04582
LOC108889817	1.67575	17.125	-3.3532	0.00086834	0.045833
LOC108879063	15.3212	95.54	-2.6406	0.00087033	0.045848
LOC108895823	1.94766	16.3132	-3.0662	0.00089401	0.04661
LOC108898288	75.4311	629.029	-3.0599	0.00089954	0.04661
ccr7	29.5594	225.438	-2.931	0.00090233	0.04661
LOC108883902	3661.31	25648.1	-2.8084	0.00090327	0.04661
LOC108895200	156.735	1044.87	-2.7369	0.00090201	0.04661
LOC108887148	36.3208	240.26	-2.7257	0.0008997	0.04661
LOC108883037	2.79705	18.0871	-2.693	0.00089185	0.04661
LOC108893542	9.72115	58.4577	-2.5882	0.00090388	0.04661
LOC108880407	45.9323	201.652	-2.1343	0.00089142	0.04661
LOC108891786	77.9611	11.8587	2.7168	0.00089147	0.04661
LOC108901993	21.8188	1.33961	4.0257	0.00090164	0.04661
fjx1	21.4331	136.603	-2.6721	0.00090886	0.046687
LOC108886318	14.4861	74.7808	-2.368	0.00090761	0.046687
LOC108887210	12.1917	85.7971	-2.815	0.00091573	0.046772
LOC108902190	19.2866	100.423	-2.3804	0.00091232	0.046772
LOC108897879	72.4247	2.6703	4.7614	0.00091479	0.046772
LOC108889592	183.406	1471.55	-3.0042	0.0009228	0.047044
LOC108888521	0.991761	20.3613	-4.3597	0.00092977	0.047109
LOC108893142	52.7423	1021.97	-4.2763	0.0009311	0.047109
LOC108899640	22.8958	172.539	-2.9138	0.00092871	0.047109
LOC108873442	569.688	93.538	2.6065	0.00092828	0.047109
tnip1	9045.4	1643.33	2.4606	0.00093486	0.047211
npr3	8.73744	0.377561	4.5324	0.00093714	0.047237
spdef	1.60463	13.8015	-3.1045	0.00094306	0.047446
Novel00298	0.116923	14.4003	-6.9444	0.00096095	0.048134
Novel00433	1.12027	13.4621	-3.587	0.00096042	0.048134
LOC108899987	995.374	65.3671	3.9286	0.0009621	0.048134
gatm	15.1746	500.864	-5.0447	0.00096665	0.048272
nadk	132.007	12.3571	3.4172	0.00097205	0.048451
LOC108874423	9.47923	0.692493	3.7749	0.00097465	0.048491
LOC108877133	4.56436	46.2304	-3.3404	0.00097696	0.048516
soat1	1062.31	130.241	3.0279	0.0009793	0.048542
LOC108898577	5.08535	28.6145	-2.4923	0.00098367	0.048581
LOC108901159	26.498	132.257	-2.3194	0.00098371	0.048581
LOC108877892	25.2424	135.989	-2.4296	0.00098729	0.048583
LOC108898816	243.735	46.1373	2.4013	0.00098737	0.048583
LOC108892106	0	4.36004	-	0.00099129	0.048687
ptx4	22.1356	156.087	-2.8179	0.00099525	0.048793
LOC108888074	4.07273	43.1706	-3.406	0.0010015	0.049007
LOC108901944	133.187	20.6327	2.6905	0.001007	0.049192
LOC108887432	1052.08	103.374	3.3473	0.0010159	0.049534
LOC108878177	71.5741	487.307	-2.7673	0.0010181	0.049552
pcmt1	1192.55	5973.31	-2.3245	0.0010205	0.049577
LOC108882670	11.3926	396.835	-5.1224	0.0010332	0.049926
LOC108877647	132.33	1013.75	-2.9375	0.0010332	0.049926
LOC108889346	5276.9	790.511	2.7388	0.0010314	0.049926

## Sheet: Table S6
Table S6. Functional enrichment KEGG pathway for DEGs in barramundi liver
#Term	Database	ID	Input number	Background number		P-Value	Corrected P-Value	Input	Hyperlink
Metabolic pathways	KEGG PATHWAY	dre01100	208	1275	0.163137	1.87449e-20	2.64303e-18	gene-plce1|gene-LOC108884213|gene-LOC108877405|gene-p4ha2|gene-LOC108899900|gene-alg5|gene-dcxr|gene-LOC108883657|gene-pipox|gene-LOC108873442|gene-c1galt1c1|gene-LOC108884447|gene-LOC108881693|gene-LOC108894304|gene-aldh6a1|gene-LOC108885833|gene-pla2g7|gene-sord|gene-LOC108873297|gene-rbks|gene-LOC108900039|gene-pgm3|gene-pgm2|gene-qdpr|gene-LOC108876961|gene-LOC108903040|gene-kl|gene-gamt|gene…	http://www.genome.jp/kegg-bin/show_pathway?dre01100/dre:406330%09red/dre:64608%09red/dre:322732%09red/dre:373132%09red/dre:394181%09red/dre:323329%09red/dre:386951%09red/dre:378963%09red/dre:563180%09red/dre:572070%09red/dre:436919%09red/dre:101886891%09red/dre:406325%09red/dre:322228%09red/dre:556193%09red/dre:30095%09red/dre:393860%09red/dre:337583%09red/dre:378727%09red/dre:394133%09red/dre:44…
Phagosome	KEGG PATHWAY	dre04145	41	156	0.262821	7.64065e-10	5.38666e-08	gene-LOC108892328|gene-LOC108892329|gene-LOC108879880|gene-LOC108901092|gene-LOC108883425|gene-LOC108882336|gene-LOC108885436|gene-LOC108881975|gene-LOC108896145|gene-atp6ap1|gene-ctsl|gene-LOC108882203|gene-LOC108885438|gene-LOC108898265|gene-LOC108885852|gene-thbs3|gene-LOC108877381|gene-LOC108875135|gene-LOC108882210|gene-LOC108888421|gene-atp6v1a|gene-LOC108890468|gene-LOC108898184|gene-LOC10…	http://www.genome.jp/kegg-bin/show_pathway?dre04145/dre:327277%09red/dre:100536533%09red/dre:100001836%09red/dre:100151255%09red/dre:368615%09red/dre:368614%09red/dre:368907%09red/dre:359839%09red/dre:562473%09red/dre:337583%09red/dre:406342%09red/dre:559502%09red/dre:252849%09red/dre:554127%09red/dre:561469%09red/dre:563328%09red/dre:30248%09red/dre:100318854%09red/dre:60658%09red/dre:406757%09r…
Carbon metabolism	KEGG PATHWAY	dre01200	34	125	0.272	1.01005e-08	4.74722e-07	gene-hao1|gene-LOC108889115|gene-gck|gene-idh2|gene-LOC108894644|gene-LOC108875713|gene-LOC108882609|gene-LOC108885229|gene-LOC108883050|gene-ehhadh|gene-LOC108888325|gene-got1|gene-aldh6a1|gene-eno1|gene-eno3|gene-h6pd|gene-LOC108876961|gene-LOC108891658|gene-prps2|gene-gpi|gene-LOC108878361|gene-LOC108887528|gene-tkt|gene-LOC108879541|gene-LOC108895628|gene-LOC108882815|gene-amt|gene-LOC1088851…	http://www.genome.jp/kegg-bin/show_pathway?dre01200/dre:406330%09red/dre:30068%09red/dre:406405%09red/dre:557518%09red/dre:402827%09red/dre:192309%09red/dre:386951%09red/dre:751668%09red/dre:100148522%09red/dre:541435%09red/dre:246094%09red/dre:246095%09red/dre:116517%09red/dre:323107%09red/dre:100000859%09red/dre:436914%09red/dre:378963%09red/dre:335817%09red/dre:317743%09red/dre:100144628%09red…
Glycolysis / Gluconeogenesis	KEGG PATHWAY	dre00010	23	73	0.315068	2.76839e-07	9.75859e-06	gene-LOC108897293|gene-gck|gene-LOC108875713|gene-LOC108885229|gene-eno1|gene-eno3|gene-LOC108878174|gene-pgm2|gene-LOC108876961|gene-LOC108889731|gene-gpi|gene-LOC108878361|gene-LOC108887528|gene-LOC108878969|gene-LOC108895628|gene-LOC108897830|gene-LOC108885167|gene-LOC108886974|gene-LOC108873283|gene-gapdh|gene-LOC108884388|gene-bpgm|gene-LOC108883822	http://www.genome.jp/kegg-bin/show_pathway?dre00010/dre:317743%09red/dre:563180%09red/dre:445505%09red/dre:246095%09red/dre:116517%09red/dre:323107%09red/dre:751668%09red/dre:541435%09red/dre:100005587%09red/dre:405822%09red/dre:192309%09red/dre:445326%09red/dre:436914%09red/dre:394000%09red/dre:378727%09red/dre:561891%09red/dre:246094%09red/dre:334116%09red/dre:335817%09red/dre:436903%09red/dre:…
Cytokine-cytokine receptor interaction	KEGG PATHWAY	dre04060	35	165	0.212121	1.08531e-06	3.06057e-05	gene-flt3|gene-LOC108892301|gene-LOC108888530|gene-LOC108877688|gene-LOC108873448|gene-LOC108882024|gene-LOC108885067|gene-LOC108892710|gene-LOC108896100|gene-LOC108882565|gene-LOC108880701|gene-egfr|gene-thpo|gene-gdf5|gene-LOC108882092|gene-LOC108897015|gene-vegfc|gene-LOC108890197|gene-LOC108878374|gene-LOC108887322|gene-LOC108902465|gene-LOC108888279|gene-LOC108900798|gene-LOC108897039|gene-p…	http://www.genome.jp/kegg-bin/show_pathway?dre04060/dre:100334210%09red/dre:100002946%09red/dre:100034523%09red/dre:561050%09red/dre:100134973%09red/dre:100134935%09red/dre:100189608%09red/dre:436866%09red/dre:369195%09red/dre:100001424%09red/dre:564338%09red/dre:403049%09red/dre:541493%09red/dre:799204%09red/dre:799475%09red/dre:561494%09red/dre:100150664%09red/dre:654692%09red/dre:795788%09red/…
Calcium signaling pathway	KEGG PATHWAY	dre04020	46	257	0.178988	1.66842e-06	3.9208e-05	gene-LOC108895879|gene-LOC108877996|gene-agtr1|gene-vdac3|gene-pdgfrb|gene-plce1|gene-LOC108900397|gene-LOC108888772|gene-ptger3|gene-LOC108880208|gene-LOC108885526|gene-LOC108890756|gene-LOC108892710|gene-LOC108900035|gene-LOC108879606|gene-LOC108881885|gene-egfr|gene-LOC108889398|gene-LOC108899570|gene-LOC108881637|gene-calm3|gene-tbxa2r|gene-LOC108872744|gene-LOC108896476|gene-LOC108896225|gen…	http://www.genome.jp/kegg-bin/show_pathway?dre04020/dre:100333455%09red/dre:557902%09red/dre:558477%09red/dre:559201%09red/dre:562064%09red/dre:403310%09red/dre:100149388%09red/dre:566351%09red/dre:550436%09red/dre:568512%09red/dre:406529%09red/dre:569040%09red/dre:100331840%09red/dre:557026%09red/dre:101886891%09red/dre:100003770%09red/dre:555443%09red/dre:562640%09red/dre:560100%09red/dre:56828…
Tryptophan metabolism	KEGG PATHWAY	dre00380	17	48	0.354167	2.66175e-06	5.36152e-05	gene-LOC108883050|gene-ehhadh|gene-acmsd|gene-LOC108888325|gene-LOC108878969|gene-haao|gene-LOC108902379|gene-LOC108885833|gene-tph1|gene-acat2|gene-aox1|gene-LOC108902378|gene-LOC108875708|gene-cat|gene-LOC108878793|gene-asmt|gene-hadh	http://www.genome.jp/kegg-bin/show_pathway?dre00380/dre:570457%09red/dre:368912%09red/dre:492518%09red/dre:100141344%09red/dre:100000859%09red/dre:445121%09red/dre:352943%09red/dre:30068%09red/dre:393860%09red/dre:337166%09red/dre:30643%09red/dre:557166%09red/dre:100005587%09red/dre:571967%09red
Biosynthesis of amino acids	KEGG PATHWAY	dre01230	22	86	0.255814	8.803e-06	0.000141212	gene-LOC108889115|gene-idh2|gene-arg2|gene-LOC108875713|gene-LOC108884504|gene-asl|gene-got1|gene-LOC108878988|gene-eno1|gene-eno3|gene-LOC108886122|gene-LOC108891658|gene-prps2|gene-LOC108878602|gene-LOC108876961|gene-LOC108887528|gene-tkt|gene-LOC108879541|gene-mtr|gene-ass1|gene-LOC108886974|gene-gapdh	http://www.genome.jp/kegg-bin/show_pathway?dre01230/dre:317743%09red/dre:406330%09red/dre:322670%09red/dre:570368%09red/dre:323107%09red/dre:100144628%09red/dre:393423%09red/dre:447864%09red/dre:192309%09red/dre:322614%09red/dre:557518%09red/dre:378847%09red/dre:560827%09red/dre:323329%09red/dre:378963%09red/dre:386951%09red/dre:334116%09red/dre:335817%09red/dre:334195%09red/dre:336473%09red/dre:…
Cell adhesion molecules (CAMs)	KEGG PATHWAY	dre04514	29	137	0.211679	9.0291e-06	0.000141212	gene-LOC108892328|gene-LOC108892329|gene-LOC108877420|gene-LOC108899411|gene-LOC108881975|gene-LOC108880686|gene-LOC108895784|gene-LOC108895764|gene-LOC108900190|gene-LOC108882336|gene-cd276|gene-cldn5|gene-LOC108882210|gene-cldn7|gene-LOC108890468|gene-LOC108876180|gene-LOC108877478|gene-LOC108880790|gene-LOC108889610|gene-LOC108886627|gene-LOC108899406|gene-LOC108883740|gene-ncam1|gene-LOC10889…	http://www.genome.jp/kegg-bin/show_pathway?dre04514/dre:791140%09red/dre:100151255%09red/dre:81590%09red/dre:796481%09red/dre:103908881%09red/dre:114424%09red/dre:368615%09red/dre:368614%09red/dre:30291%09red/dre:560816%09red/dre:100141490%09red/dre:116993%09red/dre:436612%09red/dre:30783%09red/dre:406559%09red/dre:100151328%09red/dre:503893%09red/dre:81581%09red/dre:100147871%09red/dre:474346%09…
ECM-receptor interaction	KEGG PATHWAY	dre04512	21	80		1.00151e-05	0.000141212	gene-LOC108883025|gene-LOC108872765|gene-col6a1|gene-LOC108893048|gene-col6a3|gene-LOC108883902|gene-col1a2|gene-itga11|gene-itga6|gene-thbs3|gene-LOC108881842|gene-LOC108881975|gene-itga2|gene-LOC108881847|gene-LOC108883501|gene-LOC108893634|gene-comp|gene-chad|gene-LOC108898561|gene-LOC108890372|gene-LOC108876589	http://www.genome.jp/kegg-bin/show_pathway?dre04512/dre:403026%09red/dre:100001836%09red/dre:100536533%09red/dre:503893%09red/dre:100151255%09red/dre:252849%09red/dre:569755%09red/dre:564005%09red/dre:337158%09red/dre:570651%09red/dre:100049705%09red/dre:556874%09red/dre:567771%09red/dre:394038%09red/dre:336471%09red/dre:553699%09red/dre:325675%09red/dre:100318854%09red/dre:554269%09red/dre:54147…
Glyoxylate and dicarboxylate metabolism	KEGG PATHWAY	dre00630	13	34		2.04689e-05	0.000261662	gene-LOC108883050|gene-hao1|gene-amt|gene-LOC108889115|gene-LOC108878988|gene-LOC108891658|gene-acat2|gene-LOC108875485|gene-LOC108896971|gene-mdh2|gene-LOC108896973|gene-cat|gene-LOC108894644	http://www.genome.jp/kegg-bin/show_pathway?dre00630/dre:393305%09red/dre:402827%09red/dre:100144628%09red/dre:30068%09red/dre:406405%09red/dre:436603%09red/dre:30643%09red/dre:336473%09red/dre:450000%09red/dre:322670%09red
Alanine, aspartate and glutamate metabolism	KEGG PATHWAY	dre00250	14	40		2.22691e-05	0.000261662	gene-ass1|gene-asl|gene-got1|gene-LOC108878988|gene-LOC108879541|gene-LOC108885833|gene-LOC108902379|gene-LOC108902378|gene-LOC108900136|gene-LOC108894644|gene-LOC108878362|gene-aspa|gene-LOC108882815|gene-aldh4a1	http://www.genome.jp/kegg-bin/show_pathway?dre00250/dre:564754%09red/dre:406330%09red/dre:336473%09red/dre:393423%09red/dre:337166%09red/dre:447864%09red/dre:373092%09red/dre:394133%09red/dre:436603%09red/dre:567861%09red/dre:557232%09red/dre:100148522%09red
FoxO signaling pathway	KEGG PATHWAY	dre04068	31	171		6.24893e-05	0.000677768	gene-LOC108892301|gene-pik3r2|gene-pik3cb|gene-LOC108876119|gene-sgk2|gene-sgk1|gene-LOC108885067|gene-igf1|gene-LOC108883050|gene-LOC108892710|gene-LOC108890113|gene-LOC108895683|gene-egfr|gene-LOC108902081|gene-LOC108893384|gene-LOC108889731|gene-LOC108872967|gene-sod2|gene-LOC108878151|gene-cat|gene-LOC108886473|gene-prkaa1|gene-LOC108874129|gene-LOC108881338|gene-LOC108900631|gene-homer2|gene…	http://www.genome.jp/kegg-bin/show_pathway?dre04068/dre:30068%09red/dre:570761%09red/dre:100134973%09red/dre:100001198%09red/dre:563180%09red/dre:335799%09red/dre:324140%09red/dre:436866%09red/dre:369195%09red/dre:378727%09red/dre:30262%09red/dre:402857%09red/dre:402792%09red/dre:114433%09red/dre:572001%09red/dre:100151416%09red/dre:768121%09red/dre:404211%09red/dre:402991%09red/dre:794462%09red/…
Starch and sucrose metabolism	KEGG PATHWAY	dre00500	13	42		0.000122178	0.00122344	gene-LOC108882539|gene-LOC108884213|gene-LOC108884212|gene-gys1|gene-gck|gene-pgm2|gene-LOC108877094|gene-kl|gene-LOC108897830|gene-LOC108885229|gene-LOC108873225|gene-gpi|gene-LOC108883822	http://www.genome.jp/kegg-bin/show_pathway?dre00500/dre:563180%09red/dre:246094%09red/dre:246095%09red/dre:406539%09red/dre:751668%09red/dre:405822%09red/dre:394000%09red/dre:562316%09red/dre:393400%09red/dre:334420%09red/dre:394155%09red/dre:555748%09red
Protein processing in endoplasmic reticulum	KEGG PATHWAY	dre04141	31	179		0.000130153	0.00122344	gene-plaa|gene-sec24d|gene-LOC108899774|gene-LOC108897269|gene-LOC108887763|gene-bag2|gene-txndc5|gene-edem1|gene-ddost|gene-ganab|gene-bcap31|gene-pdia6|gene-dnajb11|gene-ube2j1|gene-LOC108896188|gene-sec31a|gene-LOC108875785|gene-stt3a|gene-LOC108874856|gene-LOC108877518|gene-LOC108896955|gene-sec23a|gene-rpn1|gene-rpn2|gene-rnf5|gene-ssr4|gene-sec63|gene-hyou1|gene-LOC108881507|gene-LOC1088737…	http://www.genome.jp/kegg-bin/show_pathway?dre04141/dre:406408%09red/dre:266638%09red/dre:327133%09red/dre:326701%09red/dre:553288%09red/dre:325561%09red/dre:386709%09red/dre:553627%09red/dre:100537822%09red/dre:497542%09red/dre:559776%09red/dre:393321%09red/dre:100334730%09red/dre:335985%09red/dre:266797%09red/dre:30248%09red/dre:406757%09red/dre:436861%09red/dre:406774%09red/dre:553582%09red/dr…
Amino sugar and nucleotide sugar metabolism	KEGG PATHWAY	dre00520	15	56		0.000148186	0.00130589	gene-nanp|gene-pmm1|gene-LOC108882539|gene-LOC108900752|gene-gmppb|gene-gck|gene-pgm3|gene-pgm2|gene-LOC108878362|gene-LOC108877094|gene-LOC108883822|gene-LOC108885229|gene-LOC108873225|gene-gpi|gene-renbp	http://www.genome.jp/kegg-bin/show_pathway?dre00520/dre:246094%09red/dre:246095%09red/dre:751668%09red/dre:405822%09red/dre:394000%09red/dre:393264%09red/dre:567861%09red/dre:791728%09red/dre:474321%09red/dre:445097%09red/dre:334420%09red/dre:553795%09red/dre:100007686%09red/dre:555748%09red
Cysteine and methionine metabolism	KEGG PATHWAY	dre00270	14	50		0.000165261	0.00137069	gene-LOC108885833|gene-got1|gene-mdh2|gene-LOC108895445|gene-LOC108902000|gene-LOC108902379|gene-LOC108888898|gene-LOC108873297|gene-LOC108902378|gene-LOC108882056|gene-mtr|gene-LOC108884504|gene-LOC108878602|gene-LOC108878770	http://www.genome.jp/kegg-bin/show_pathway?dre00270/dre:406330%09red/dre:553189%09red/dre:317744%09red/dre:322228%09red/dre:406405%09red/dre:337166%09red/dre:334195%09red/dre:553187%09red/dre:378847%09red/dre:323329%09red
Focal adhesion	KEGG PATHWAY	dre04510	38	245		0.000188347	0.00147538	gene-pik3r2|gene-LOC108893634|gene-LOC108890372|gene-LOC108881975|gene-LOC108889885|gene-chad|gene-igf1|gene-LOC108892710|gene-vegfc|gene-LOC108893446|gene-LOC108875135|gene-egfr|gene-LOC108883501|gene-LOC108898561|gene-cav2|gene-cav1|gene-LOC108893764|gene-col6a1|gene-LOC108893048|gene-col6a3|gene-LOC108883902|gene-col1a2|gene-itga11|gene-LOC108893604|gene-LOC108881842|gene-LOC108901722|gene-LOC…	http://www.genome.jp/kegg-bin/show_pathway?dre04510/dre:100536533%09red/dre:100151255%09red/dre:403049%09red/dre:569755%09red/dre:404211%09red/dre:100536197%09red/dre:403026%09red/dre:541475%09red/dre:567771%09red/dre:554269%09red/dre:449679%09red/dre:323695%09red/dre:337158%09red/dre:100003770%09red/dre:394038%09red/dre:503893%09red/dre:556842%09red/dre:100049705%09red/dre:415240%09red/dre:55369…
Glycine, serine and threonine metabolism	KEGG PATHWAY	dre00260	13	46		0.000259427	0.00192522	gene-LOC108895580|gene-LOC108900180|gene-amt|gene-LOC108895445|gene-sardh|gene-LOC108882056|gene-LOC108894644|gene-LOC108891658|gene-pipox|gene-LOC108875713|gene-bpgm|gene-gamt|gene-LOC108878770	http://www.genome.jp/kegg-bin/show_pathway?dre00260/dre:323107%09red/dre:100144628%09red/dre:64608%09red/dre:322228%09red/dre:450000%09red/dre:436903%09red/dre:436603%09red/dre:558601%09red/dre:796865%09red/dre:394103%09red/dre:406528%09red
Neuroactive ligand-receptor interaction	KEGG PATHWAY	dre04080	53	400		0.000428562	0.00302136	gene-LOC108895879|gene-LOC108877996|gene-agtr1|gene-LOC108901196|gene-LOC108881176|gene-ptger3|gene-LOC108880208|gene-LOC108900625|gene-LOC108897379|gene-LOC108874831|gene-LOC108876238|gene-LOC108881932|gene-LOC108884963|gene-LOC108881338|gene-LOC108893428|gene-grm4|gene-oprk1|gene-LOC108873046|gene-gabbr2|gene-LOC108879165|gene-LOC108882565|gene-LOC108888878|gene-LOC108881885|gene-LOC108881637|g…	http://www.genome.jp/kegg-bin/show_pathway?dre04080/dre:100333455%09red/dre:558477%09red/dre:336069%09red/dre:100534787%09red/dre:559201%09red/dre:100149732%09red/dre:556429%09red/dre:568849%09red/dre:81886%09red/dre:387298%09red/dre:100331190%09red/dre:492350%09red/dre:30713%09red/dre:368435%09red/dre:404273%09red/dre:100003922%09red/dre:100001424%09red/dre:568484%09red/dre:402857%09red/dre:5671…
Arginine biosynthesis	KEGG PATHWAY	dre00220	9	25		0.000548683	0.00368402	gene-ass1|gene-asl|gene-got1|gene-LOC108878988|gene-LOC108879541|gene-LOC108886122|gene-arg2|gene-nos1|gene-LOC108882815	http://www.genome.jp/kegg-bin/show_pathway?dre00220/dre:406330%09red/dre:570368%09red/dre:393423%09red/dre:373092%09red/dre:447864%09red/dre:322614%09red/dre:60658%09red/dre:336473%09red/dre:100148522%09red
Purine metabolism	KEGG PATHWAY	dre00230	30	191		0.000704873	0.0045176	gene-LOC108889117|gene-LOC108884312|gene-LOC108883186|gene-LOC108883657|gene-LOC108890756|gene-nt5c2|gene-ada|gene-LOC108891103|gene-LOC108894434|gene-pgm2|gene-LOC108876961|gene-LOC108877815|gene-LOC108889017|gene-prps2|gene-ak5|gene-LOC108900397|gene-entpd8|gene-adcy8|gene-xdh|gene-LOC108874909|gene-allc|gene-LOC108891815|gene-entpd6|gene-LOC108877661|gene-pde6c|gene-LOC108879606|gene-LOC108889…	http://www.genome.jp/kegg-bin/show_pathway?dre00230/dre:335817%09red/dre:557902%09red/dre:405822%09red/dre:368220%09red/dre:568219%09red/dre:557026%09red/dre:436919%09red/dre:393845%09red/dre:572052%09red/dre:393906%09red/dre:100003595%09red/dre:100331745%09red/dre:550560%09red/dre:557972%09red/dre:560653%09red/dre:436692%09red/dre:447905%09red/dre:751742%09red/dre:560827%09red/dre:436989%09red/d…
ABC transporters	KEGG PATHWAY	dre02010	11	39		0.000769131	0.00471511	gene-abcc2|gene-LOC108885292|gene-LOC108887516|gene-abcc8|gene-LOC108900591|gene-LOC108875699|gene-abcg8|gene-LOC108888421|gene-abcg5|gene-abcg4|gene-LOC108895918	http://www.genome.jp/kegg-bin/show_pathway?dre02010/dre:393561%09red/dre:100136868%09red/dre:557317%09red/dre:561160%09red/dre:566555%09red/dre:564842%09red/dre:100136850%09red/dre:368771%09red/dre:368620%09red/dre:553281%09red
AGE-RAGE signaling pathway in diabetic complications	KEGG PATHWAY	dre04933	22	124		0.000875479	0.00514344	gene-agtr1|gene-pik3r2|gene-cdk4|gene-LOC108892344|gene-plce1|gene-LOC108876119|gene-LOC108889099|gene-LOC108899182|gene-LOC108895683|gene-col1a2|gene-pim2|gene-pim1|gene-LOC108898561|gene-LOC108872744|gene-plcd1|gene-vegfc|gene-LOC108883501|gene-pik3cb|gene-LOC108878374|gene-tgfb3|gene-LOC108896630|gene-LOC108876589	http://www.genome.jp/kegg-bin/show_pathway?dre04933/dre:100333455%09red/dre:768121%09red/dre:572469%09red/dre:337158%09red/dre:369195%09red/dre:555443%09red/dre:30498%09red/dre:58054%09red/dre:100002946%09red/dre:568315%09red/dre:405770%09red/dre:404211%09red/dre:100002263%09red/dre:568288%09red/dre:403049%09red/dre:336471%09red/dre:325675%09red/dre:777730%09red/dre:554269%09red/dre:569040%09red
Intestinal immune network for IgA production	KEGG PATHWAY	dre04672	11	40		0.000917062	0.00517223	gene-LOC108892328|gene-LOC108890468|gene-LOC108881384|gene-LOC108892329|gene-LOC108889610|gene-LOC108882336|gene-LOC108882204|gene-LOC108886627|gene-LOC108882203|gene-LOC108888279|gene-LOC108882210	http://www.genome.jp/kegg-bin/show_pathway?dre04672/dre:795788%09red/dre:352944%09red/dre:103908881%09red/dre:368615%09red/dre:368614%09red/dre:30783%09red
Fatty acid degradation	KEGG PATHWAY	dre00071	11	43		0.00150787	0.00817732	gene-ehhadh|gene-LOC108888325|gene-LOC108878969|gene-acsbg1|gene-acat2|gene-acaa2|gene-LOC108885167|gene-acsl4|gene-LOC108875708|gene-hadh|gene-cpt1a	http://www.genome.jp/kegg-bin/show_pathway?dre00071/dre:368912%09red/dre:116517%09red/dre:100006023%09red/dre:100000859%09red/dre:445121%09red/dre:100005587%09red/dre:406325%09red/dre:393860%09red/dre:393622%09red/dre:30643%09red/dre:560000%09red
Pentose phosphate pathway	KEGG PATHWAY	dre00030	9	31		0.00192658	0.010061	gene-h6pd|gene-tkt|gene-rbks|gene-pgm2|gene-LOC108878361|gene-prps2|gene-LOC108885229|gene-gpi|gene-LOC108883822	http://www.genome.jp/kegg-bin/show_pathway?dre00030/dre:246094%09red/dre:246095%09red/dre:569348%09red/dre:405822%09red/dre:445505%09red/dre:394000%09red/dre:557518%09red/dre:560827%09red/dre:415207%09red
Adipocytokine signaling pathway	KEGG PATHWAY	dre04920	16	87		0.00305863	0.0148752	gene-LOC108889731|gene-LOC108890113|gene-LOC108894208|gene-LOC108890601|gene-prkaa1|gene-LOC108895835|gene-acsbg1|gene-LOC108902081|gene-irs2|gene-acsl4|gene-slc2a4|gene-LOC108872967|gene-LOC108884388|gene-LOC108900631|gene-LOC108897830|gene-cpt1a	http://www.genome.jp/kegg-bin/show_pathway?dre04920/dre:563180%09red/dre:100149042%09red/dre:570761%09red/dre:100006023%09red/dre:100321338%09red/dre:794462%09red/dre:557714%09red/dre:406463%09red/dre:553319%09red/dre:378727%09red/dre:100001198%09red/dre:393622%09red/dre:572001%09red/dre:560000%09red
Pentose and glucuronate interconversions	KEGG PATHWAY	dre00040	8	27		0.00305944	0.0148752	gene-LOC108882539|gene-sord|gene-LOC108878174|gene-dcxr|gene-LOC108876962|gene-LOC108877094|gene-kl|gene-LOC108873225	http://www.genome.jp/kegg-bin/show_pathway?dre00040/dre:570613%09red/dre:445326%09red/dre:449558%09red/dre:562316%09red/dre:550282%09red/dre:334420%09red/dre:555748%09red
Steroid biosynthesis	KEGG PATHWAY	dre00100	7	21		0.00321792	0.0151242	gene-LOC108894810|gene-LOC108888818|gene-LOC108894421|gene-LOC108894436|gene-LOC108873562|gene-LOC108884835|gene-soat1	http://www.genome.jp/kegg-bin/show_pathway?dre00100/dre:563369%09red/dre:565117%09red/dre:100004700%09red/dre:564424%09red
Phenylalanine, tyrosine and tryptophan biosynthesis	KEGG PATHWAY	dre00400	4	6		0.00408329	0.0185724	gene-LOC108885833|gene-LOC108902379|gene-LOC108902378|gene-got1	http://www.genome.jp/kegg-bin/show_pathway?dre00400/dre:406330%09red/dre:337166%09red
Pyruvate metabolism	KEGG PATHWAY	dre00620	10	43		0.00437677	0.0192851	gene-LOC108879752|gene-LOC108878969|gene-mdh2|gene-LOC108873283|gene-acat2|gene-LOC108895628|gene-LOC108876961|gene-LOC108889731|gene-LOC108872854|gene-LOC108884388	http://www.genome.jp/kegg-bin/show_pathway?dre00620/dre:335817%09red/dre:541435%09red/dre:571263%09red/dre:406405%09red/dre:378727%09red/dre:336977%09red/dre:436914%09red/dre:30643%09red/dre:100005587%09red
Adrenergic signaling in cardiomyocytes	KEGG PATHWAY	dre04261	28	200		0.00452991	0.0193551	gene-LOC108881918|gene-agtr1|gene-pik3r2|gene-LOC108882943|gene-adrb1|gene-LOC108873016|gene-LOC108890756|gene-cacnb4|gene-LOC108898322|gene-creb5|gene-LOC108899570|gene-calm3|gene-LOC108900397|gene-LOC108896225|gene-LOC108887244|gene-camk2a|gene-LOC108882073|gene-adcy8|gene-pik3cb|gene-LOC108886531|gene-LOC108876470|gene-LOC108901295|gene-scn1b|gene-LOC108879646|gene-LOC108886373|gene-LOC1088796…	http://www.genome.jp/kegg-bin/show_pathway?dre04261/dre:100333455%09red/dre:557902%09red/dre:64612%09red/dre:404211%09red/dre:550436%09red/dre:566032%09red/dre:557026%09red/dre:406582%09red/dre:393946%09red/dre:100148976%09red/dre:562422%09red/dre:408256%09red/dre:64610%09red/dre:565910%09red/dre:403310%09red/dre:101886094%09red/dre:406660%09red/dre:555432%09red/dre:561434%09red/dre:566069%09red/…
Arachidonic acid metabolism	KEGG PATHWAY	dre00590	11	51		0.00469771	0.0194817	gene-cbr1|gene-LOC108880291|gene-lta4h|gene-LOC108874033|gene-LOC108889988|gene-pla2g6|gene-LOC108877405|gene-ptgis|gene-LOC108878617|gene-LOC108892835|gene-LOC108895226	http://www.genome.jp/kegg-bin/show_pathway?dre00590/dre:406575%09red/dre:246226%09red/dre:571738%09red/dre:559148%09red/dre:322732%09red/dre:373866%09red/dre:406370%09red/dre:100037390%09red/dre:393108%09red/dre:352926%09red
Insulin signaling pathway	KEGG PATHWAY	dre04910	25	173		0.00493893	0.0198968	gene-LOC108893655|gene-pik3r2|gene-pik3cb|gene-LOC108890543|gene-LOC108876119|gene-gck|gene-LOC108890113|gene-gys1|gene-LOC108902081|gene-LOC108893384|gene-LOC108889731|gene-LOC108872967|gene-calm3|gene-ppp1r3b|gene-ppp1r3c|gene-LOC108880292|gene-prkaa1|gene-lipe|gene-ppp1r3f|gene-LOC108900631|gene-LOC108884426|gene-LOC108878361|gene-irs2|gene-LOC108884388|gene-LOC108897830	http://www.genome.jp/kegg-bin/show_pathway?dre04910/dre:327285%09red/dre:570761%09red/dre:100001198%09red/dre:563180%09red/dre:394155%09red/dre:378727%09red/dre:557893%09red/dre:393807%09red/dre:30262%09red/dre:751668%09red/dre:550549%09red/dre:406660%09red/dre:572001%09red/dre:768121%09red/dre:445505%09red/dre:404211%09red/dre:794462%09red/dre:553319%09red/dre:571155%09red/dre:100002263%09red/dr…
PPAR signaling pathway	KEGG PATHWAY	dre03320	13	68		0.00543098	0.0212713	gene-ehhadh|gene-LOC108873248|gene-LOC108881396|gene-LOC108883349|gene-acsl4|gene-LOC108890601|gene-fabp3|gene-LOC108893604|gene-acsbg1|gene-lpl|gene-LOC108889731|gene-LOC108884388|gene-cpt1a	http://www.genome.jp/kegg-bin/show_pathway?dre03320/dre:445281%09red/dre:30354%09red/dre:100006023%09red/dre:378727%09red/dre:557714%09red/dre:100000859%09red/dre:445125%09red/dre:393622%09red/dre:100331214%09red/dre:171478%09red/dre:393543%09red/dre:560000%09red
Histidine metabolism	KEGG PATHWAY	dre00340	7	24		0.00590308	0.022331	gene-LOC108886889|gene-LOC108888509|gene-LOC108886891|gene-LOC108878969|gene-amdhd1|gene-aspa|gene-hal	http://www.genome.jp/kegg-bin/show_pathway?dre00340/dre:100004331%09red/dre:557232%09red/dre:100005587%09red/dre:445242%09red/dre:402826%09red
Valine, leucine and isoleucine degradation	KEGG PATHWAY	dre00280	11	53		0.00601827	0.022331	gene-ehhadh|gene-LOC108888325|gene-LOC108878969|gene-aldh6a1|gene-LOC108885833|gene-LOC108902379|gene-acat2|gene-aox1|gene-LOC108902378|gene-acaa2|gene-hadh	http://www.genome.jp/kegg-bin/show_pathway?dre00280/dre:570457%09red/dre:368912%09red/dre:100000859%09red/dre:445121%09red/dre:406325%09red/dre:337166%09red/dre:436647%09red/dre:30643%09red/dre:100005587%09red
Folate biosynthesis	KEGG PATHWAY	dre00790	6	19		0.00777134	0.0276701	gene-alpl|gene-LOC108882715|gene-mocs1|gene-LOC108875110|gene-qdpr|gene-LOC108878778	http://www.genome.jp/kegg-bin/show_pathway?dre00790/dre:566323%09red/dre:393982%09red/dre:557552%09red/dre:64263%09red/dre:406746%09red/dre:793471%09red
Regulation of actin cytoskeleton	KEGG PATHWAY	dre04810	34	269		0.00784966	0.0276701	gene-pik3r2|gene-arhgef4|gene-LOC108881975|gene-LOC108900991|gene-LOC108893269|gene-LOC108883515|gene-scin|gene-LOC108892710|gene-LOC108875135|gene-LOC108893819|gene-egfr|gene-LOC108897948|gene-LOC108893384|gene-LOC108893764|gene-LOC108878964|gene-itga11|gene-mos|gene-LOC108901722|gene-pik3cb|gene-fgd1|gene-LOC108881969|gene-pdgfrb|gene-LOC108884404|gene-fgf7|gene-LOC108879192|gene-pak6|gene-LOC1…	http://www.genome.jp/kegg-bin/show_pathway?dre04810/dre:558477%09red/dre:100536533%09red/dre:493181%09red/dre:100151255%09red/dre:404211%09red/dre:100536197%09red/dre:100002263%09red/dre:541475%09red/dre:492549%09red/dre:553493%09red/dre:100003770%09red/dre:359830%09red/dre:541394%09red/dre:559017%09red/dre:777735%09red/dre:100001836%09red/dre:373103%09red/dre:30262%09red/dre:503893%09red/dre:415…
Gap junction	KEGG PATHWAY	dre04540	19	127		0.0096016	0.0330201	gene-LOC108900397|gene-LOC108892710|gene-drd2|gene-pdgfrb|gene-LOC108883186|gene-LOC108883425|gene-adrb1|gene-LOC108881885|gene-LOC108895629|gene-LOC108879606|gene-adcy8|gene-egfr|gene-LOC108873086|gene-LOC108885559|gene-LOC108899346|gene-LOC108885438|gene-LOC108890756|gene-LOC108876470|gene-LOC108896145	http://www.genome.jp/kegg-bin/show_pathway?dre04540/dre:100148976%09red/dre:557902%09red/dre:557026%09red/dre:554127%09red/dre:100149388%09red/dre:559529%09red/dre:100000981%09red/dre:393664%09red/dre:30236%09red/dre:326020%09red/dre:393946%09red/dre:557194%09red/dre:641421%09red/dre:282557%09red/dre:557191%09red/dre:378478%09red
Nicotinate and nicotinamide metabolism	KEGG PATHWAY	dre00760	7	29		0.0136525	0.0458335	gene-nt5c2|gene-LOC108884312|gene-LOC108883657|gene-LOC108900035|gene-LOC108883225|gene-aox1|gene-LOC108874909	http://www.genome.jp/kegg-bin/show_pathway?dre00760/dre:570457%09red/dre:572070%09red/dre:557972%09red/dre:393906%09red/dre:101886891%09red/dre:791647%09red
Vascular smooth muscle contraction	KEGG PATHWAY	dre04270	20	144		0.0157982	0.0518032	gene-LOC108895879|gene-LOC108880291|gene-adcy8|gene-agtr1|gene-LOC108878617|gene-LOC108883186|gene-pla2g6|gene-LOC108885559|gene-LOC108886531|gene-LOC108902946|gene-LOC108879606|gene-LOC108892055|gene-LOC108880208|gene-LOC108901722|gene-kcnmb4|gene-LOC108889017|gene-calm3|gene-LOC108890756|gene-LOC108900397|gene-LOC108889903	http://www.genome.jp/kegg-bin/show_pathway?dre04270/dre:100333455%09red/dre:555939%09red/dre:557026%09red/dre:571738%09red/dre:100003770%09red/dre:560653%09red/dre:557902%09red/dre:393783%09red/dre:100331745%09red/dre:100148976%09red/dre:566313%09red/dre:406370%09red/dre:100149388%09red/dre:560100%09red/dre:403310%09red/dre:406660%09red/dre:796753%09red/dre:557191%09red
Butanoate metabolism	KEGG PATHWAY	dre00650	6	24		0.0191106	0.0612409	gene-ehhadh|gene-LOC108888325|gene-bdh2|gene-acat2|gene-hadh|gene-LOC108881693	http://www.genome.jp/kegg-bin/show_pathway?dre00650/dre:368912%09red/dre:100037356%09red/dre:100000859%09red/dre:445121%09red/dre:550507%09red/dre:30643%09red
Galactose metabolism	KEGG PATHWAY	dre00052	7	32		0.0208262	0.0638369	gene-LOC108882539|gene-gck|gene-pgm2|gene-LOC108877094|gene-LOC108897830|gene-LOC108873225|gene-LOC108883822	http://www.genome.jp/kegg-bin/show_pathway?dre00052/dre:563180%09red/dre:751668%09red/dre:405822%09red/dre:394000%09red/dre:334420%09red/dre:555748%09red
beta-Alanine metabolism	KEGG PATHWAY	dre00410	7	32		0.0208262	0.0638369	gene-ehhadh|gene-upb1|gene-LOC108888325|gene-LOC108878969|gene-aldh6a1|gene-dpys|gene-dpyd	http://www.genome.jp/kegg-bin/show_pathway?dre00410/dre:405829%09red/dre:368912%09red/dre:100144569%09red/dre:100000859%09red/dre:436647%09red/dre:322660%09red/dre:100005587%09red
Arginine and proline metabolism	KEGG PATHWAY	dre00330	10	57		0.0222479	0.0660813	gene-LOC108893664|gene-got1|gene-LOC108878969|gene-p4ha2|gene-LOC108886122|gene-prodh2|gene-arg2|gene-nos1|gene-gamt|gene-aldh4a1	http://www.genome.jp/kegg-bin/show_pathway?dre00330/dre:406330%09red/dre:570368%09red/dre:796865%09red/dre:373132%09red/dre:322614%09red/dre:30095%09red/dre:436664%09red/dre:394133%09red/dre:60658%09red/dre:100005587%09red
One carbon pool by folate	KEGG PATHWAY	dre00670	5	18		0.0224958	0.0660813	gene-LOC108875110|gene-LOC108891658|gene-aldh1l2|gene-mtr|gene-amt	http://www.genome.jp/kegg-bin/show_pathway?dre00670/dre:450000%09red/dre:100333269%09red/dre:378847%09red/dre:557552%09red/dre:100144628%09red
Glycerolipid metabolism	KEGG PATHWAY	dre00561	10	60		0.0292899	0.0842833	gene-LOC108881396|gene-LOC108894810|gene-LOC108878969|gene-LOC108894421|gene-LOC108894436|gene-LOC108878174|gene-lpl|gene-lipc|gene-LOC108884447|gene-LOC108889297	http://www.genome.jp/kegg-bin/show_pathway?dre00561/dre:724010%09red/dre:30354%09red/dre:393997%09red/dre:445326%09red/dre:436610%09red/dre:100331214%09red/dre:565117%09red/dre:100005587%09red
Peroxisome	KEGG PATHWAY	dre04146	13	88		0.031107	0.0877217	gene-LOC108883050|gene-ehhadh|gene-xdh|gene-acsl4|gene-LOC108886203|gene-LOC108903040|gene-idh2|gene-LOC108894644|gene-pipox|gene-sod2|gene-hao1|gene-cat|gene-prdx5	http://www.genome.jp/kegg-bin/show_pathway?dre04146/dre:335799%09red/dre:560486%09red/dre:100000859%09red/dre:100034578%09red/dre:436603%09red/dre:393622%09red/dre:30068%09red/dre:558601%09red/dre:402827%09red/dre:386951%09red/dre:393539%09red/dre:554105%09red
Oocyte meiosis	KEGG PATHWAY	dre04114	18	137		0.0327262	0.0904782	gene-LOC108893914|gene-LOC108900397|gene-LOC108896225|gene-LOC108879606|gene-adcy8|gene-LOC108882943|gene-LOC108882073|gene-LOC108876085|gene-camk2a|gene-LOC108891918|gene-mos|gene-LOC108893617|gene-LOC108893384|gene-LOC108899570|gene-LOC108885559|gene-calm3|gene-LOC108890756|gene-igf1	http://www.genome.jp/kegg-bin/show_pathway?dre04114/dre:100148976%09red/dre:557902%09red/dre:557026%09red/dre:30262%09red/dre:100149388%09red/dre:560560%09red/dre:406582%09red/dre:562064%09red/dre:406660%09red/dre:445208%09red/dre:550436%09red/dre:114433%09red/dre:322060%09red/dre:100005148%09red/dre:791855%09red/dre:795517%09red
MAPK signaling pathway	KEGG PATHWAY	dre04010	35	315		0.0345684	0.0920069	gene-nfkb2|gene-LOC108899774|gene-LOC108883659|gene-LOC108890003|gene-rasgrp3|gene-LOC108899182|gene-dusp6|gene-LOC108892710|gene-dusp4|gene-arr3|gene-LOC108893819|gene-egfr|gene-cacnb4|gene-LOC108893764|gene-LOC108897015|gene-LOC108878374|gene-LOC108872544|gene-mos|gene-hspb1|gene-LOC108897039|gene-pdgfrb|gene-LOC108886531|gene-LOC108884404|gene-fgf7|gene-LOC108879192|gene-mapk8ip1|gene-tgfb3|ge…	http://www.genome.jp/kegg-bin/show_pathway?dre04010/dre:368243%09red/dre:493181%09red/dre:568315%09red/dre:566351%09red/dre:100318355%09red/dre:436678%09red/dre:369195%09red/dre:796867%09red/dre:327321%09red/dre:359830%09red/dre:777735%09red/dre:799204%09red/dre:373103%09red/dre:562422%09red/dre:405770%09red/dre:564873%09red/dre:724048%09red/dre:403310%09red/dre:359829%09red/dre:561434%09red/dre:…
Glycerophospholipid metabolism	KEGG PATHWAY	dre00564	14	99		0.0345842	0.0920069	gene-LOC108880291|gene-phospho1|gene-pld3|gene-LOC108878617|gene-LOC108886340|gene-pla2g6|gene-lypla1|gene-LOC108886338|gene-lypla2|gene-LOC108886337|gene-pla2g15|gene-LOC108884447|gene-pcyt1b|gene-ptdss2	http://www.genome.jp/kegg-bin/show_pathway?dre00564/dre:335008%09red/dre:724010%09red/dre:571738%09red/dre:100001552%09red/dre:571938%09red/dre:393722%09red/dre:100004136%09red/dre:114549%09red/dre:100002812%09red/dre:406370%09red
Glycosaminoglycan biosynthesis - chondroitin sulfate / dermatan sulfate	KEGG PATHWAY	dre00532	5	21		0.0367508	0.0942158	gene-xylt1|gene-LOC108875694|gene-LOC108897338|gene-chst11|gene-chpf	http://www.genome.jp/kegg-bin/show_pathway?dre00532/dre:100331155%09red/dre:560951%09red/dre:404232%09red/dre:565523%09red
Linoleic acid metabolism	KEGG PATHWAY	dre00591	5	21		0.0367508	0.0942158	gene-LOC108877940|gene-LOC108880291|gene-LOC108878617|gene-LOC108877405|gene-pla2g6	http://www.genome.jp/kegg-bin/show_pathway?dre00591/dre:553969%09red/dre:571738%09red/dre:393108%09red/dre:406370%09red
Metabolism of xenobiotics by cytochrome P450	KEGG PATHWAY	dre00980	7	39		0.0468139	0.117871	gene-LOC108876447|gene-LOC108885167|gene-mgst3|gene-cbr1|gene-LOC108876962|gene-LOC108877099|gene-LOC108891126	http://www.genome.jp/kegg-bin/show_pathway?dre00980/dre:406703%09red/dre:116517%09red/dre:373866%09red/dre:406736%09red/dre:324366%09red/dre:449558%09red/dre:394043%09red
Synthesis and degradation of ketone bodies	KEGG PATHWAY	dre00072	3	9		0.051301	0.126882	gene-bdh2|gene-acat2|gene-LOC108881693	http://www.genome.jp/kegg-bin/show_pathway?dre00072/dre:550507%09red/dre:30643%09red/dre:100037356%09red
Phenylalanine metabolism	KEGG PATHWAY	dre00360	4	16		0.052739	0.126882	gene-LOC108885833|gene-LOC108902379|gene-LOC108902378|gene-got1	http://www.genome.jp/kegg-bin/show_pathway?dre00360/dre:406330%09red/dre:337166%09red
Pyrimidine metabolism	KEGG PATHWAY	dre00240	14	106		0.0530923	0.126882	gene-nt5c2|gene-upb1|gene-LOC108874909|gene-LOC108884312|gene-dpys|gene-LOC108891972|gene-LOC108880821|gene-dhodh|gene-LOC108884063|gene-LOC108891815|gene-entpd6|gene-dpyd|gene-nme7|gene-LOC108883657	http://www.genome.jp/kegg-bin/show_pathway?dre00240/dre:550560%09red/dre:405829%09red/dre:494065%09red/dre:100144569%09red/dre:436692%09red/dre:393906%09red/dre:402979%09red/dre:30086%09red/dre:393113%09red/dre:322660%09red/dre:557972%09red/dre:791647%09red
Propanoate metabolism	KEGG PATHWAY	dre00640	6	32		0.0544474	0.127951	gene-ehhadh|gene-LOC108888325|gene-aldh6a1|gene-acat2|gene-LOC108895628|gene-LOC108873283	http://www.genome.jp/kegg-bin/show_pathway?dre00640/dre:541435%09red/dre:368912%09red/dre:100000859%09red/dre:436914%09red/dre:436647%09red/dre:30643%09red
Citrate cycle (TCA cycle)	KEGG PATHWAY	dre00020	6	33		0.0605604	0.137726	gene-LOC108889115|gene-mdh2|gene-idh2|gene-LOC108889731|gene-LOC108884388|gene-LOC108882609	http://www.genome.jp/kegg-bin/show_pathway?dre00020/dre:378727%09red/dre:386951%09red/dre:406405%09red/dre:562149%09red/dre:322670%09red
Tyrosine metabolism	KEGG PATHWAY	dre00350	6	33		0.0605604	0.137726	gene-got1|gene-LOC108885833|gene-LOC108902379|gene-LOC108902378|gene-LOC108885167|gene-aox1	http://www.genome.jp/kegg-bin/show_pathway?dre00350/dre:406330%09red/dre:116517%09red/dre:570457%09red/dre:337166%09red
Fructose and mannose metabolism	KEGG PATHWAY	dre00051	7	42		0.0623991	0.139655	gene-LOC108887528|gene-enosf1|gene-pmm1|gene-sord|gene-gmppb|gene-LOC108878361|gene-pfkfb3	http://www.genome.jp/kegg-bin/show_pathway?dre00051/dre:558186%09red/dre:445505%09red/dre:554477%09red/dre:570613%09red/dre:445097%09red/dre:192309%09red/dre:100007686%09red
Fatty acid elongation	KEGG PATHWAY	dre00062	6	34		0.0670637	0.144464	gene-LOC108888325|gene-acot7|gene-LOC108893054|gene-acaa2|gene-LOC108884332|gene-hadh	http://www.genome.jp/kegg-bin/show_pathway?dre00062/dre:368912%09red/dre:447878%09red/dre:406325%09red/dre:445121%09red/dre:554145%09red/dre:553440%09red
Herpes simplex infection	KEGG PATHWAY	dre05168	21	183		0.0673692	0.144464	gene-LOC108892328|gene-LOC108890468|gene-myd88|gene-LOC108892329|gene-LOC108889610|gene-c5|gene-LOC108885852|gene-LOC108882204|gene-LOC108890933|gene-LOC108882336|gene-LOC108895835|gene-LOC108885436|gene-ube2r2|gene-LOC108874715|gene-LOC108882203|gene-LOC108880686|gene-LOC108878374|gene-LOC108888421|gene-LOC108885851|gene-cd74|gene-LOC108882210	http://www.genome.jp/kegg-bin/show_pathway?dre05168/dre:436873%09red/dre:368882%09red/dre:321046%09red/dre:560816%09red/dre:406463%09red/dre:405770%09red/dre:368615%09red/dre:368614%09red/dre:403145%09red/dre:368771%09red/dre:58113%09red/dre:30783%09red/dre:565774%09red
N-Glycan biosynthesis	KEGG PATHWAY	dre00510	8	52		0.0676213	0.144464	gene-LOC108875785|gene-stt3a|gene-ddost|gene-mgat2|gene-alg5|gene-rpn1|gene-ganab|gene-rpn2	http://www.genome.jp/kegg-bin/show_pathway?dre00510/dre:100334730%09red/dre:325561%09red/dre:335985%09red/dre:266797%09red/dre:100000478%09red/dre:406408%09red/dre:751635%09red/dre:553582%09red
Glycosphingolipid biosynthesis - lacto and neolacto series	KEGG PATHWAY	dre00601	5	26		0.070595	0.148566	gene-LOC108899900|gene-b3gnt5|gene-LOC108896980|gene-LOC108879039|gene-LOC108894304	http://www.genome.jp/kegg-bin/show_pathway?dre00601/dre:336526%09red/dre:565422%09red/dre:100005704%09red
ErbB signaling pathway	KEGG PATHWAY	dre04012	14	112		0.0736071	0.151221	gene-LOC108893764|gene-LOC108896225|gene-abl1|gene-pak6|gene-pik3r2|gene-LOC108886473|gene-LOC108878723|gene-camk2a|gene-egfr|gene-LOC108882073|gene-pik3cb|gene-LOC108899570|gene-LOC108874127|gene-LOC108892710	http://www.genome.jp/kegg-bin/show_pathway?dre04012/dre:373103%09red/dre:562064%09red/dre:100000720%09red/dre:100151416%09red/dre:445208%09red/dre:404211%09red/dre:100536197%09red/dre:550436%09red/dre:100270726%09red/dre:100002263%09red/dre:791855%09red/dre:767639%09red/dre:378478%09red
Inositol phosphate metabolism	KEGG PATHWAY	dre00562	11	82		0.0740016	0.151221	gene-LOC108872744|gene-LOC108887528|gene-LOC108897293|gene-LOC108893625|gene-plcd1|gene-aldh6a1|gene-plce1|gene-LOC108888867|gene-LOC108900039|gene-LOC108899780|gene-pik3cb	http://www.genome.jp/kegg-bin/show_pathway?dre00562/dre:492549%09red/dre:555443%09red/dre:437018%09red/dre:566188%09red/dre:561891%09red/dre:100002263%09red/dre:436647%09red/dre:568288%09red/dre:192309%09red/dre:566479%09red/dre:569040%09red
Drug metabolism - other enzymes	KEGG PATHWAY	dre00983	6	36		0.0812378	0.157449	gene-upb1|gene-dpys|gene-LOC108891972|gene-xdh|gene-LOC108884063|gene-dpyd	http://www.genome.jp/kegg-bin/show_pathway?dre00983/dre:405829%09red/dre:100144569%09red/dre:560486%09red/dre:402979%09red/dre:393113%09red/dre:322660%09red
Drug metabolism - cytochrome P450	KEGG PATHWAY	dre00982	6	36		0.0812378	0.157449	gene-LOC108876447|gene-LOC108891126|gene-LOC108879030|gene-mgst3|gene-LOC108885167|gene-aox1	http://www.genome.jp/kegg-bin/show_pathway?dre00982/dre:570457%09red/dre:406703%09red/dre:116517%09red/dre:406736%09red/dre:324366%09red/dre:557628%09red
Nitrogen metabolism	KEGG PATHWAY	dre00910	4	19		0.0812815	0.157449	gene-LOC108878988|gene-LOC108902280|gene-LOC108882815|gene-LOC108900025	http://www.genome.jp/kegg-bin/show_pathway?dre00910/dre:336473%09red/dre:30331%09red/dre:569989%09red/dre:373092%09red
Lysine degradation	KEGG PATHWAY	dre00310	9	64		0.0815161	0.157449	gene-ehhadh|gene-LOC108888325|gene-LOC108878969|gene-acat2|gene-LOC108875708|gene-LOC108880626|gene-pipox|gene-hadh|gene-ash1l	http://www.genome.jp/kegg-bin/show_pathway?dre00310/dre:368912%09red/dre:100000859%09red/dre:445121%09red/dre:563799%09red/dre:393860%09red/dre:558601%09red/dre:30643%09red/dre:100005587%09red/dre:569041%09red
mTOR signaling pathway	KEGG PATHWAY	dre04150	21	190		0.0885057	0.167138	gene-LOC108898184|gene-sgk1|gene-pik3r2|gene-wnt9a|gene-LOC108884426|gene-pik3cb|gene-akt1s1|gene-ulk2|gene-LOC108897241|gene-wnt4|gene-prkaa1|gene-fzd9|gene-LOC108893384|gene-LOC108890217|gene-LOC108902118|gene-LOC108884811|gene-deptor|gene-ddit4|gene-fzd8|gene-igf1|gene-atp6v1a	http://www.genome.jp/kegg-bin/show_pathway?dre04150/dre:368907%09red/dre:100001198%09red/dre:324140%09red/dre:751644%09red/dre:30262%09red/dre:359839%09red/dre:58073%09red/dre:359837%09red/dre:550549%09red/dre:100329702%09red/dre:337583%09red/dre:404211%09red/dre:192335%09red/dre:58023%09red/dre:114433%09red/dre:566559%09red/dre:768177%09red/dre:30123%09red/dre:100002263%09red/dre:378866%09red
Steroid hormone biosynthesis	KEGG PATHWAY	dre00140	6	37		0.0889032	0.167138	gene-LOC108877940|gene-LOC108884884|gene-LOC108894260|gene-LOC108885898|gene-LOC108888273|gene-LOC108886266	http://www.genome.jp/kegg-bin/show_pathway?dre00140/dre:334098%09red/dre:777792%09red/dre:570455%09red/dre:793249%09red/dre:553969%09red/dre:563363%09red
2-Oxocarboxylic acid metabolism	KEGG PATHWAY	dre01210	4	20		0.0921855	0.171028	gene-LOC108879541|gene-idh2|gene-LOC108889115|gene-got1	http://www.genome.jp/kegg-bin/show_pathway?dre01210/dre:406330%09red/dre:322670%09red/dre:386951%09red/dre:100148522%09red
Regulation of autophagy	KEGG PATHWAY	dre04140	5	29		0.0969707	0.176592	gene-prkaa1|gene-atg3|gene-LOC108893384|gene-atg4b|gene-ulk2	http://www.genome.jp/kegg-bin/show_pathway?dre04140/dre:336632%09red/dre:100329702%09red/dre:448859%09red/dre:100001198%09red/dre:30262%09red
Fatty acid metabolism	KEGG PATHWAY	dre01212	8	57		0.0976894	0.176592	gene-ehhadh|gene-LOC108888325|gene-acsbg1|gene-acat2|gene-acaa2|gene-acsl4|gene-hadh|gene-cpt1a	http://www.genome.jp/kegg-bin/show_pathway?dre01212/dre:368912%09red/dre:100006023%09red/dre:100000859%09red/dre:445121%09red/dre:406325%09red/dre:393622%09red/dre:30643%09red/dre:560000%09red
Endocytosis	KEGG PATHWAY	dre04144	34	340		0.104727	0.183514	gene-LOC108874986|gene-LOC108884588|gene-LOC108889210|gene-LOC108889885|gene-LOC108899774|gene-LOC108900424|gene-arfgap3|gene-ehd2|gene-arfgap2|gene-kiaa1033|gene-dab2|gene-LOC108892710|gene-arr3|gene-LOC108893819|gene-egfr|gene-LOC108897948|gene-dnajc6|gene-spg20|gene-LOC108879104|gene-cav2|gene-cav1|gene-LOC108885449|gene-LOC108885422|gene-LOC108872544|gene-met|gene-LOC108898678|gene-LOC1088740…	http://www.genome.jp/kegg-bin/show_pathway?dre04144/dre:558477%09red/dre:368323%09red/dre:406766%09red/dre:492549%09red/dre:796345%09red/dre:571453%09red/dre:449679%09red/dre:337401%09red/dre:369195%09red/dre:796867%09red/dre:321051%09red/dre:415240%09red/dre:323695%09red/dre:100005765%09red/dre:368278%09red/dre:100150664%09red/dre:415190%09red/dre:393880%09red/dre:559334%09red/dre:559634%09red/d…
Retinol metabolism	KEGG PATHWAY	dre00830	6	39		0.105365	0.183514	gene-LOC108903004|gene-LOC108877940|gene-LOC108886041|gene-LOC108885167|gene-LOC108903040|gene-aox1	http://www.genome.jp/kegg-bin/show_pathway?dre00830/dre:556557%09red/dre:570457%09red/dre:116517%09red/dre:324188%09red/dre:553969%09red/dre:393539%09red
Pantothenate and CoA biosynthesis	KEGG PATHWAY	dre00770	3	13		0.105423	0.183514	gene-dpyd|gene-dpys|gene-upb1	http://www.genome.jp/kegg-bin/show_pathway?dre00770/dre:322660%09red/dre:405829%09red/dre:100144569%09red
Sphingolipid metabolism	KEGG PATHWAY	dre00600	8	60		0.118828	0.204325	gene-neu3|gene-LOC108899840|gene-sgms2|gene-LOC108881061|gene-LOC108900865|gene-LOC108874529|gene-LOC108880994|gene-ugcg	http://www.genome.jp/kegg-bin/show_pathway?dre00600/dre:780844%09red/dre:556193%09red/dre:100331840%09red/dre:558496%09red/dre:553944%09red/dre:553569%09red
Melanogenesis	KEGG PATHWAY	dre04916	15	138		0.145513	0.247197	gene-LOC108900397|gene-LOC108896225|gene-wnt9a|gene-LOC108879606|gene-camk2a|gene-LOC108882073|gene-adcy8|gene-fzd9|gene-fzd8|gene-LOC108899570|gene-LOC108902118|gene-calm3|gene-wnt4|gene-LOC108890756|gene-LOC108876470	http://www.genome.jp/kegg-bin/show_pathway?dre04916/dre:100148976%09red/dre:557902%09red/dre:557026%09red/dre:751644%09red/dre:58073%09red/dre:359837%09red/dre:562064%09red/dre:406660%09red/dre:445208%09red/dre:550436%09red/dre:393946%09red/dre:58023%09red/dre:791855%09red/dre:30123%09red
Wnt signaling pathway	KEGG PATHWAY	dre04310	18	172		0.149907	0.250577	gene-LOC108879565|gene-serpinf1|gene-LOC108899182|gene-LOC108896225|gene-wnt9a|gene-fosl1|gene-bambi|gene-LOC108899570|gene-camk2a|gene-dkk2|gene-LOC108882073|gene-fzd9|gene-fzd8|gene-sfrp5|gene-LOC108902118|gene-wnt4|gene-sfrp1|gene-nkd1	http://www.genome.jp/kegg-bin/show_pathway?dre04310/dre:445208%09red/dre:402843%09red/dre:562064%09red/dre:83496%09red/dre:751644%09red/dre:58080%09red/dre:58073%09red/dre:568315%09red/dre:792404%09red/dre:117510%09red/dre:359837%09red/dre:751108%09red/dre:58023%09red/dre:447800%09red/dre:564241%09red/dre:550436%09red/dre:791855%09red/dre:30123%09red
Oxidative phosphorylation	KEGG PATHWAY	dre00190	15	139		0.151057	0.250577	gene-LOC108898184|gene-LOC108890217|gene-LOC108887324|gene-tcirg1|gene-LOC108891688|gene-LOC108888669|gene-LOC108879880|gene-lhpp|gene-atp6ap1|gene-LOC108884811|gene-LOC108873442|gene-LOC108882609|gene-LOC108880581|gene-LOC108888303|gene-atp6v1a	http://www.genome.jp/kegg-bin/show_pathway?dre00190/dre:368907%09red/dre:561469%09red/dre:562149%09red/dre:359839%09red/dre:393478%09red/dre:100003066%09red/dre:394181%09red/dre:337583%09red/dre:100073345%09red/dre:406342%09red/dre:447942%09red/dre:554135%09red/dre:100004566%09red/dre:192335%09red/dre:406298%09red
Hedgehog signaling pathway	KEGG PATHWAY	dre04340	7	55		0.161755	0.262154	gene-boc|gene-hhip|gene-arr3|gene-LOC108873211|gene-LOC108872544|gene-kif27|gene-lrp2	http://www.genome.jp/kegg-bin/show_pathway?dre04340/dre:326102%09red/dre:436678%09red/dre:544651%09red/dre:796867%09red/dre:30154%09red/dre:568184%09red/dre:334628%09red
Glutathione metabolism	KEGG PATHWAY	dre00480	7	55		0.161755	0.262154	gene-LOC108883623|gene-LOC108876447|gene-LOC108889988|gene-mgst3|gene-LOC108891126|gene-idh2|gene-gsr	http://www.genome.jp/kegg-bin/show_pathway?dre00480/dre:406703%09red/dre:406736%09red/dre:324366%09red/dre:352929%09red/dre:553575%09red/dre:386951%09red/dre:352926%09red
Phosphatidylinositol signaling system	KEGG PATHWAY	dre04070	12	109		0.168744	0.270375	gene-LOC108872744|gene-plce1|gene-pik3r2|gene-tmem55a|gene-LOC108893625|gene-LOC108885559|gene-LOC108888867|gene-plcd1|gene-LOC108900039|gene-pik3cb|gene-calm3|gene-LOC108884447	http://www.genome.jp/kegg-bin/show_pathway?dre04070/dre:724010%09red/dre:492549%09red/dre:566642%09red/dre:555443%09red/dre:437018%09red/dre:566188%09red/dre:404211%09red/dre:100149388%09red/dre:100002263%09red/dre:568288%09red/dre:406660%09red/dre:569040%09red
Notch signaling pathway	KEGG PATHWAY	dre04330	7	57		0.181214	0.287092	gene-LOC108886552|gene-dll1|gene-LOC108874096|gene-LOC108890805|gene-LOC108876434|gene-rbpj|gene-LOC108901465	http://www.genome.jp/kegg-bin/show_pathway?dre04330/dre:140421%09red/dre:563306%09red/dre:393500%09red/dre:30138%09red/dre:503870%09red/dre:30718%09red
Mucin type O-Glycan biosynthesis	KEGG PATHWAY	dre00512	4	27		0.184924	0.289715	gene-c1galt1c1|gene-galnt15|gene-LOC108873859|gene-galnt2	http://www.genome.jp/kegg-bin/show_pathway?dre00512/dre:324052%09red/dre:570248%09red/dre:324510%09red/dre:503760%09red
TGF-beta signaling pathway	KEGG PATHWAY	dre04350	11	101		0.190005	0.294403	gene-LOC108876325|gene-LOC108895683|gene-LOC108882943|gene-LOC108878855|gene-bambi|gene-gdf5|gene-nbl1|gene-id3|gene-bmp2|gene-tgfb3|gene-bmp7	http://www.genome.jp/kegg-bin/show_pathway?dre04350/dre:246093%09red/dre:100334210%09red/dre:369195%09red/dre:406582%09red/dre:664761%09red/dre:557567%09red/dre:404629%09red/dre:30632%09red/dre:30641%09red/dre:83496%09red
alpha-Linolenic acid metabolism	KEGG PATHWAY	dre00592	3	18		0.192694	0.295324	gene-LOC108880291|gene-pla2g6|gene-LOC108878617	http://www.genome.jp/kegg-bin/show_pathway?dre00592/dre:571738%09red/dre:406370%09red
GnRH signaling pathway	KEGG PATHWAY	dre04912	13	124		0.195962	0.297103	gene-LOC108900397|gene-LOC108896225|gene-LOC108892710|gene-LOC108882073|gene-LOC108885559|gene-LOC108886531|gene-camk2a|gene-egfr|gene-LOC108879606|gene-adcy8|gene-LOC108899570|gene-calm3|gene-LOC108890756	http://www.genome.jp/kegg-bin/show_pathway?dre04912/dre:100148976%09red/dre:557902%09red/dre:557026%09red/dre:100149388%09red/dre:562064%09red/dre:406660%09red/dre:445208%09red/dre:550436%09red/dre:403310%09red/dre:791855%09red/dre:378478%09red
Salmonella infection	KEGG PATHWAY	dre05132	10	94		0.223008	0.334512	gene-myd88|gene-plekhm2|gene-LOC108888912|gene-LOC108875135|gene-LOC108890425|gene-LOC108897948|gene-LOC108878374|gene-LOC108895805|gene-LOC108896630|gene-LOC108881622	http://www.genome.jp/kegg-bin/show_pathway?dre05132/dre:57935%09red/dre:403138%09red/dre:403139%09red/dre:100002946%09red/dre:564823%09red/dre:405770%09red/dre:403145%09red/dre:415190%09red/dre:323182%09red/dre:336933%09red
Porphyrin and chlorophyll metabolism	KEGG PATHWAY	dre00860	4	31		0.247472	0.3673	gene-LOC108900180|gene-LOC108896723|gene-LOC108873329|gene-LOC108888303	http://www.genome.jp/kegg-bin/show_pathway?dre00860/dre:64608%09red/dre:394181%09red/dre:767661%09red
Ether lipid metabolism	KEGG PATHWAY	dre00565	5	42		0.25396	0.371962	gene-LOC108880291|gene-pla2g7|gene-pla2g6|gene-pld3|gene-LOC108878617	http://www.genome.jp/kegg-bin/show_pathway?dre00565/dre:571938%09red/dre:571738%09red/dre:406370%09red/dre:406470%09red
Lysosome	KEGG PATHWAY	dre04142	14	144		0.258254	0.371962	gene-LOC108894165|gene-LOC108879880|gene-LOC108901092|gene-LOC108901353|gene-ap3s1|gene-tcirg1|gene-ctso|gene-LOC108883004|gene-LOC108889267|gene-LOC108898905|gene-atp6ap1|gene-ctsl|gene-pla2g15|gene-LOC108880821	http://www.genome.jp/kegg-bin/show_pathway?dre04142/dre:335008%09red/dre:561469%09red/dre:563328%09red/dre:436692%09red/dre:560593%09red/dre:449791%09red/dre:567333%09red/dre:321461%09red/dre:406342%09red/dre:100004566%09red/dre:321453%09red/dre:65225%09red/dre:678623%09red
Toll-like receptor signaling pathway	KEGG PATHWAY	dre04620	10	98		0.258527	0.371962	gene-irak4|gene-myd88|gene-pik3r2|gene-LOC108888912|gene-pik3cb|gene-LOC108895835|gene-LOC108886627|gene-LOC108878374|gene-LOC108895805|gene-LOC108896630	http://www.genome.jp/kegg-bin/show_pathway?dre04620/dre:405770%09red/dre:403138%09red/dre:403139%09red/dre:393132%09red/dre:100002946%09red/dre:406463%09red/dre:103908881%09red/dre:404211%09red/dre:403145%09red/dre:100002263%09red
Progesterone-mediated oocyte maturation	KEGG PATHWAY	dre04914	11	110		0.263513	0.375307	gene-LOC108900397|gene-adcy8|gene-pik3r2|gene-LOC108879606|gene-mos|gene-LOC108893384|gene-igf1|gene-pik3cb|gene-ccna1|gene-LOC108890756|gene-LOC108876470	http://www.genome.jp/kegg-bin/show_pathway?dre04914/dre:100148976%09red/dre:557902%09red/dre:557026%09red/dre:30262%09red/dre:404206%09red/dre:404211%09red/dre:100002263%09red/dre:114433%09red/dre:393946%09red/dre:795517%09red
Dorso-ventral axis formation	KEGG PATHWAY	dre04320	4	33		0.280295	0.395216	gene-LOC108874096|gene-egfr|gene-spire2|gene-LOC108892710	http://www.genome.jp/kegg-bin/show_pathway?dre04320/dre:30718%09red/dre:378478%09red/dre:492470%09red
Cell cycle	KEGG PATHWAY	dre04110	13	138		0.303047	0.423066	gene-abl1|gene-cdk4|gene-LOC108886473|gene-LOC108882441|gene-LOC108876085|gene-LOC108893914|gene-LOC108875024|gene-LOC108891918|gene-dbf4|gene-gadd45g|gene-LOC108895683|gene-ccna1|gene-tgfb3	http://www.genome.jp/kegg-bin/show_pathway?dre04110/dre:393148%09red/dre:369195%09red/dre:560560%09red/dre:402991%09red/dre:100000720%09red/dre:799015%09red/dre:404206%09red/dre:322060%09red/dre:777730%09red/dre:100151416%09red/dre:568846%09red
Cardiac muscle contraction	KEGG PATHWAY	dre04260	9	96		0.353256	0.488324	gene-LOC108887244|gene-LOC108887324|gene-LOC108881918|gene-LOC108879646|gene-cacnb4|gene-LOC108882205|gene-LOC108873016|gene-LOC108880581|gene-LOC108886531	http://www.genome.jp/kegg-bin/show_pathway?dre04260/dre:393478%09red/dre:561434%09red/dre:64612%09red/dre:562422%09red/dre:408256%09red/dre:64610%09red/dre:447942%09red/dre:403310%09red/dre:64269%09red
Caffeine metabolism	KEGG PATHWAY	dre00232	1	5		0.363927	0.498191	gene-xdh	http://www.genome.jp/kegg-bin/show_pathway?dre00232/dre:560486%09red
Fatty acid biosynthesis	KEGG PATHWAY	dre00061	2	16		0.379827	0.514957	gene-acsbg1|gene-acsl4	http://www.genome.jp/kegg-bin/show_pathway?dre00061/dre:393622%09red/dre:100006023%09red
Apoptosis	KEGG PATHWAY	dre04210	15	173		0.391392	0.525584	gene-LOC108886431|gene-LOC108894165|gene-LOC108884881|gene-pik3r2|gene-LOC108893305|gene-LOC108873086|gene-LOC108875135|gene-LOC108895835|gene-gadd45g|gene-LOC108885559|gene-pik3cb|gene-ctsl|gene-ctso|gene-LOC108880579|gene-LOC108885067	http://www.genome.jp/kegg-bin/show_pathway?dre04210/dre:556486%09red/dre:436866%09red/dre:100149388%09red/dre:402991%09red/dre:65225%09red/dre:567333%09red/dre:406463%09red/dre:404211%09red/dre:100002263%09red/dre:114401%09red/dre:100003446%09red/dre:57935%09red/dre:321453%09red/dre:100000903%09red/dre:393664%09red
Glycosaminoglycan biosynthesis - heparan sulfate / heparin	KEGG PATHWAY	dre00534	3	29		0.413558	0.55011	gene-xylt1|gene-LOC108875694|gene-LOC108889565	http://www.genome.jp/kegg-bin/show_pathway?dre00534/dre:497281%09red/dre:560951%09red
Tight junction	KEGG PATHWAY	dre04530	15	179		0.439422	0.579052	gene-cldn7|gene-cldn5|gene-cdk4|gene-LOC108882943|gene-LOC108876180|gene-LOC108875135|gene-LOC108898887|gene-LOC108883273|gene-LOC108886581|gene-magi1|gene-LOC108883740|gene-LOC108884588|gene-LOC108893806|gene-ash1l|gene-LOC108876470	http://www.genome.jp/kegg-bin/show_pathway?dre04530/dre:406559%09red/dre:474349%09red/dre:569390%09red/dre:406582%09red/dre:57935%09red/dre:563799%09red/dre:81590%09red/dre:100147871%09red/dre:81581%09red/dre:407620%09red/dre:792828%09red/dre:393946%09red/dre:436612%09red/dre:777730%09red
VEGF signaling pathway	KEGG PATHWAY	dre04370	7	81		0.458675	0.598826	gene-pik3r2|gene-LOC108880994|gene-LOC108881061|gene-pik3cb|gene-hspb1|gene-LOC108889533|gene-LOC108890003	http://www.genome.jp/kegg-bin/show_pathway?dre04370/dre:100331840%09red/dre:404211%09red/dre:327321%09red/dre:100002263%09red/dre:368243%09red
Vitamin B6 metabolism	KEGG PATHWAY	dre00750	1	8		0.49272	0.637371	gene-aox1	http://www.genome.jp/kegg-bin/show_pathway?dre00750/dre:570457%09red
Primary bile acid biosynthesis	KEGG PATHWAY	dre00120	2	21		0.505536	0.648005	gene-LOC108883349|gene-LOC108884884	http://www.genome.jp/kegg-bin/show_pathway?dre00120/dre:445281%09red/dre:570455%09red
p53 signaling pathway	KEGG PATHWAY	dre04115	6	74		0.528599	0.649302	gene-cdk4|gene-LOC108886473|gene-tp53i3|gene-gadd45g|gene-ppm1d|gene-igf1	http://www.genome.jp/kegg-bin/show_pathway?dre04115/dre:796473%09red/dre:402991%09red/dre:492468%09red/dre:114433%09red/dre:777730%09red/dre:100151416%09red
Protein export	KEGG PATHWAY	dre03060	2	22		0.52864	0.649302	gene-sec63|gene-spcs2	http://www.genome.jp/kegg-bin/show_pathway?dre03060/dre:541342%09red/dre:436861%09red
Terpenoid backbone biosynthesis	KEGG PATHWAY	dre00900	2	22		0.52864	0.649302	gene-cd248|gene-acat2	http://www.genome.jp/kegg-bin/show_pathway?dre00900/dre:30643%09red/dre:566908%09red
Glycosylphosphatidylinositol(GPI)-anchor biosynthesis	KEGG PATHWAY	dre00563	2	22		0.52864	0.649302	gene-pigg|gene-pigb	http://www.genome.jp/kegg-bin/show_pathway?dre00563/dre:100538291%09red/dre:393448%09red
Sulfur relay system	KEGG PATHWAY	dre04122	1	9		0.529572	0.649302	gene-mocs1	http://www.genome.jp/kegg-bin/show_pathway?dre04122/dre:793471%09red
NOD-like receptor signaling pathway	KEGG PATHWAY	dre04621	4	49		0.543174	0.652174	gene-LOC108895835|gene-tnfaip3|gene-LOC108896630|gene-LOC108878374	http://www.genome.jp/kegg-bin/show_pathway?dre04621/dre:405770%09red/dre:100002946%09red/dre:564497%09red/dre:406463%09red
Phototransduction	KEGG PATHWAY	dre04744	3	36		0.545791	0.652174	gene-calm3|gene-LOC108882448|gene-LOC108876471	http://www.genome.jp/kegg-bin/show_pathway?dre04744/dre:140429%09red/dre:792319%09red/dre:406660%09red
Other types of O-glycan biosynthesis	KEGG PATHWAY	dre00514	3	36		0.545791	0.652174	gene-LOC108898828|gene-LOC108876029|gene-LOC108894030	http://www.genome.jp/kegg-bin/show_pathway?dre00514/dre:564156%09red/dre:799443%09red/dre:548607%09red
Sulfur metabolism	KEGG PATHWAY	dre00920	1	10		0.563748	0.667239	gene-sqrdl	http://www.genome.jp/kegg-bin/show_pathway?dre00920/dre:550580%09red
Biosynthesis of unsaturated fatty acids	KEGG PATHWAY	dre01040	2	24		0.572595	0.667239	gene-LOC108884332|gene-acot7	http://www.genome.jp/kegg-bin/show_pathway?dre01040/dre:447878%09red/dre:553440%09red
Other glycan degradation	KEGG PATHWAY	dre00511	2	24		0.572595	0.667239	gene-LOC108900865|gene-neu3	http://www.genome.jp/kegg-bin/show_pathway?dre00511/dre:780844%09red/dre:553569%09red
Ubiquitin mediated proteolysis	KEGG PATHWAY	dre04120	10	140		0.656296	0.75531	gene-LOC108891883|gene-ube2r2|gene-LOC108886853|gene-LOC108900307|gene-LOC108877518|gene-fbxo4|gene-LOC108874043|gene-LOC108879346|gene-ube2j1|gene-LOC108873741	http://www.genome.jp/kegg-bin/show_pathway?dre04120/dre:436873%09red/dre:559634%09red/dre:100319387%09red/dre:100330952%09red/dre:564991%09red/dre:559776%09red/dre:321689%09red/dre:406794%09red
SNARE interactions in vesicular transport	KEGG PATHWAY	dre04130	3	43		0.658887	0.75531	gene-LOC108878694|gene-LOC108877381|gene-stx1a	http://www.genome.jp/kegg-bin/show_pathway?dre04130/dre:327277%09red/dre:325484%09red/dre:100006625%09red
Adherens junction	KEGG PATHWAY	dre04520	7	100		0.666892	0.758321	gene-LOC108892710|gene-met|gene-LOC108883273|gene-egfr|gene-LOC108880686|gene-LOC108875135|gene-LOC108895764	http://www.genome.jp/kegg-bin/show_pathway?dre04520/dre:100150664%09red/dre:407620%09red/dre:57935%09red/dre:560816%09red/dre:114424%09red/dre:378478%09red
Glycosphingolipid biosynthesis - ganglio series	KEGG PATHWAY	dre00604	1	14		0.677371	0.764074	gene-slc33a1	http://www.genome.jp/kegg-bin/show_pathway?dre00604/dre:394083%09red
Selenocompound metabolism	KEGG PATHWAY	dre00450	1	15		0.700813	0.784243	gene-mtr	http://www.genome.jp/kegg-bin/show_pathway?dre00450/dre:378847%09red
Ascorbate and aldarate metabolism	KEGG PATHWAY	dre00053	1	18		0.761408	0.845343	gene-LOC108878969	http://www.genome.jp/kegg-bin/show_pathway?dre00053/dre:100005587%09red
Fanconi anemia pathway	KEGG PATHWAY	dre03460	3	52		0.772301	0.850738	gene-ercc4|gene-rev1|gene-LOC108901980	http://www.genome.jp/kegg-bin/show_pathway?dre03460/dre:327322%09red/dre:570043%09red/dre:692125%09red
Base excision repair	KEGG PATHWAY	dre03410	2	37		0.785967	0.85908	gene-LOC108893055|gene-nthl1	http://www.genome.jp/kegg-bin/show_pathway?dre03410/dre:558403%09red/dre:100008368%09red
Cytosolic DNA-sensing pathway	KEGG PATHWAY	dre04623	2	39		0.808839	0.871547	gene-LOC108895835|gene-LOC108878374	http://www.genome.jp/kegg-bin/show_pathway?dre04623/dre:405770%09red/dre:406463%09red
Glycosaminoglycan degradation	KEGG PATHWAY	dre00531	1	21		0.809735	0.871547	gene-LOC108903052	http://www.genome.jp/kegg-bin/show_pathway?dre00531/dre:791189%09red
Basal transcription factors	KEGG PATHWAY	dre03022	2	40		0.819437	0.875307	gene-LOC108890933|gene-LOC108874715	http://www.genome.jp/kegg-bin/show_pathway?dre03022/dre:368882%09red
RNA degradation	KEGG PATHWAY	dre03018	4	85		0.894906	0.948734	gene-btg1|gene-eno1|gene-eno3|gene-exosc1	http://www.genome.jp/kegg-bin/show_pathway?dre03018/dre:378963%09red/dre:334116%09red/dre:114432%09red/dre:558857%09red
mRNA surveillance pathway	KEGG PATHWAY	dre03015	4	88		0.90879	0.956264	gene-LOC108882943|gene-LOC108900455|gene-upf3a|gene-LOC108901295	http://www.genome.jp/kegg-bin/show_pathway?dre03015/dre:406582%09red/dre:394084%09red/dre:566608%09red/dre:566032%09red
Proteasome	KEGG PATHWAY	dre03050	2	55		0.925861	0.96701	gene-LOC108881905|gene-LOC108895836	http://www.genome.jp/kegg-bin/show_pathway?dre03050/dre:64279%09red/dre:436862%09red
RIG-I-like receptor signaling pathway	KEGG PATHWAY	dre04622	2	60		0.94553	0.980292	gene-LOC108895835|gene-LOC108896630	http://www.genome.jp/kegg-bin/show_pathway?dre04622/dre:100002946%09red/dre:406463%09red
RNA transport	KEGG PATHWAY	dre03013	7	157		0.957896	0.985863	gene-eif4ebp3|gene-LOC108884517|gene-LOC108880128|gene-LOC108884426|gene-upf3a|gene-LOC108898906|gene-eif2b2	http://www.genome.jp/kegg-bin/show_pathway?dre03013/dre:405839%09red/dre:550549%09red/dre:100004503%09red/dre:664756%09red/dre:566608%09red/dre:324490%09red/dre:336334%09red
Nucleotide excision repair	KEGG PATHWAY	dre03420	1	44		0.966467	0.987478	gene-ercc4	http://www.genome.jp/kegg-bin/show_pathway?dre03420/dre:327322%09red
Spliceosome	KEGG PATHWAY	dre03040	4	134		0.991745	0.997782	gene-LOC108894118|gene-LOC108899774|gene-LOC108893474|gene-dhx38	http://www.genome.jp/kegg-bin/show_pathway?dre03040/dre:573376%09red/dre:100037380%09red/dre:494534%09red/dre:393850%09red
Ribosome biogenesis in eukaryotes	KEGG PATHWAY	dre03008	1	76		0.99701	0.997782	gene-gtpbp4	http://www.genome.jp/kegg-bin/show_pathway?dre03008/dre:334050%09red
Ribosome	KEGG PATHWAY	dre03010	3	134		0.997782	0.997782	gene-rsl24d1|gene-LOC108873580|gene-rpl3l	http://www.genome.jp/kegg-bin/show_pathway?dre03010/dre:335629%09red/dre:406266%09red/dre:322571%09red

## Sheet: Table S7
Table S7. Functional enrichment KEGG pathway for DEGs in barramundi muscle
#Term	Database	ID	Input number	Background number	P-Value	Corrected P-Value	Input	Hyperlink
ECM-receptor interaction	KEGG PATHWAY	dre04512	13	80	2.04e-09	1.41e-07	gene-tnn|gene-LOC108883635|gene-col6a6|gene-LOC108881847|gene-LOC108884852|gene-LOC108883902|gene-col1a2|gene-itga10|gene-LOC108881842|gene-LOC108892515|gene-LOC108876589|gene-LOC108898561|gene-col6a1	http://www.genome.jp/kegg-bin/show_pathway?dre04512/dre:503730%09red/dre:337158%09red/dre:503893%09red/dre:569755%09red/dre:561901%09red/dre:564005%09red/dre:30234%09red/dre:572348%09red/dre:567771%09red/dre:336471%09red/dre:325675%09red/dre:100535278%09red
Focal adhesion	KEGG PATHWAY	dre04510	17	245	8.14e-07	2.81e-05	gene-tnn|gene-LOC108883635|gene-col6a6|gene-LOC108881847|gene-pak6|gene-LOC108883902|gene-col1a2|gene-LOC108883405|gene-LOC108884852|gene-LOC108882686|gene-itga10|gene-LOC108881842|gene-LOC108892515|gene-LOC108876589|gene-pdgfc|gene-LOC108898561|gene-col6a1	http://www.genome.jp/kegg-bin/show_pathway?dre04510/dre:503730%09red/dre:560564%09red/dre:337158%09red/dre:503893%09red/dre:569755%09red/dre:561901%09red/dre:564005%09red/dre:30234%09red/dre:100536197%09red/dre:567771%09red/dre:566845%09red/dre:336471%09red/dre:791212%09red/dre:325675%09red/dre:572348%09red/dre:100535278%09red
Neuroactive ligand-receptor interaction	KEGG PATHWAY	dre04080	20	400	1.04e-05	0.000240276	gene-LOC108877408|gene-LOC108894164|gene-LOC108893880|gene-p2ry1|gene-LOC108878273|gene-chrng|gene-ptafr|gene-LOC108881176|gene-adrb1|gene-LOC108891070|gene-glrb|gene-LOC108892177|gene-LOC108893271|gene-LOC108882565|gene-gria2|gene-LOC108891786|gene-LOC108875573|gene-LOC108881338|gene-LOC108898577|gene-LOC108874831	http://www.genome.jp/kegg-bin/show_pathway?dre04080/dre:170451%09red/dre:100003922%09red/dre:568406%09red/dre:100536659%09red/dre:100001424%09red/dre:402857%09red/dre:794401%09red/dre:556429%09red/dre:100331381%09red/dre:557194%09red/dre:387298%09red/dre:558427%09red/dre:100073342%09red/dre:445193%09red/dre:100002627%09red/dre:65223%09red/dre:571773%09red/dre:562469%09red/dre:266755%09red/dre:571…
MAPK signaling pathway	KEGG PATHWAY	dre04010	13	315	0.0019239	0.0331873	gene-dusp10|gene-LOC108884404|gene-cacng6|gene-cacng1|gene-dusp8|gene-fgf16|gene-LOC108881939|gene-cacnb1|gene-LOC108892063|gene-LOC108881978|gene-LOC108899224|gene-LOC108898936|gene-LOC108889381	http://www.genome.jp/kegg-bin/show_pathway?dre04010/dre:100003220%09red/dre:322013%09red/dre:445057%09red/dre:393854%09red/dre:436925%09red/dre:359829%09red/dre:568759%09red/dre:560446%09red/dre:795766%09red/dre:431720%09red/dre:692065%09red/dre:724048%09red/dre:100034609%09red
Cell adhesion molecules (CAMs)	KEGG PATHWAY	dre04514	7	137	0.00718351	0.0991325	gene-LOC108883635|gene-ncam2|gene-vtcn1|gene-LOC108875973|gene-LOC108889611|gene-cd34|gene-LOC108899782	http://www.genome.jp/kegg-bin/show_pathway?dre04514/dre:445278%09red/dre:503893%09red/dre:30194%09red/dre:368615%09red/dre:100332904%09red/dre:114441%09red/dre:100537676%09red
Calcium signaling pathway	KEGG PATHWAY	dre04020	10	257	0.00897657	0.103231	gene-LOC108877408|gene-slc8a3|gene-LOC108883405|gene-ptafr|gene-LOC108876575|gene-adrb1|gene-LOC108892177|gene-LOC108893271|gene-LOC108881061|gene-LOC108896595	http://www.genome.jp/kegg-bin/show_pathway?dre04020/dre:560561%09red/dre:568406%09red/dre:544664%09red/dre:100331840%09red/dre:557194%09red/dre:436815%09red/dre:387298%09red/dre:566845%09red/dre:100002627%09red/dre:571808%09red
Cardiac muscle contraction	KEGG PATHWAY	dre04260	5	96	0.0202895	0.186132	gene-cacng1|gene-LOC108876927|gene-cacng6|gene-cacnb1|gene-LOC108889381	http://www.genome.jp/kegg-bin/show_pathway?dre04260/dre:100003220%09red/dre:568759%09red/dre:30324%09red/dre:322013%09red/dre:436925%09red
Wnt signaling pathway	KEGG PATHWAY	dre04310	7	172	0.0215805	0.186132	gene-LOC108877892|gene-LOC108896595|gene-fzd9|gene-LOC108892256|gene-wnt10a|gene-wnt3a|gene-sfrp2	http://www.genome.jp/kegg-bin/show_pathway?dre04310/dre:30105%09red/dre:30171%09red/dre:792404%09red/dre:436815%09red/dre:566878%09red/dre:58023%09red/dre:60632%09red
Adrenergic signaling in cardiomyocytes	KEGG PATHWAY	dre04261	7	200	0.042395	0.325028	gene-cacng6|gene-cacng1|gene-LOC108896595|gene-adrb1|gene-LOC108876927|gene-cacnb1|gene-LOC108889381	http://www.genome.jp/kegg-bin/show_pathway?dre04261/dre:100003220%09red/dre:436925%09red/dre:568759%09red/dre:322013%09red/dre:436815%09red/dre:557194%09red/dre:30324%09red
Cytokine-cytokine receptor interaction	KEGG PATHWAY	dre04060	6	165	0.0500401	0.345277	Novel00001|gene-ccr7|gene-LOC108882565|gene-LOC108902465|gene-LOC108880639|gene-LOC108881978	http://www.genome.jp/kegg-bin/show_pathway?dre04060/dre:567542%09red/dre:100535003%09red/dre:100001424%09red/dre:560446%09red/dre:30268%09red/dre:565958%09red
Regulation of actin cytoskeleton	KEGG PATHWAY	dre04810	8	269	0.0667739	0.409572	gene-LOC108883635|gene-LOC108884404|gene-pak6|gene-pdgfc|gene-LOC108883405|gene-fgf16|gene-itga10|gene-LOC108899224	http://www.genome.jp/kegg-bin/show_pathway?dre04810/dre:359829%09red/dre:560564%09red/dre:503893%09red/dre:572348%09red/dre:100536197%09red/dre:692065%09red/dre:724048%09red/dre:566845%09red
Melanogenesis	KEGG PATHWAY	dre04916	5	138	0.0712299	0.409572	gene-fzd9|gene-LOC108896595|gene-wnt3a|gene-wnt10a|gene-LOC108877892	http://www.genome.jp/kegg-bin/show_pathway?dre04916/dre:436815%09red/dre:30105%09red/dre:58023%09red/dre:30171%09red/dre:60632%09red
Nicotinate and nicotinamide metabolism	KEGG PATHWAY	dre00760	2	29	0.0823919	0.437311	gene-LOC108884312|gene-nadk	http://www.genome.jp/kegg-bin/show_pathway?dre00760/dre:550242%09red/dre:791647%09red
Caffeine metabolism	KEGG PATHWAY	dre00232	1	5	0.0890749	0.439012	gene-LOC108881276	http://www.genome.jp/kegg-bin/show_pathway?dre00232/dre:436604%09red
Fatty acid elongation	KEGG PATHWAY	dre00062	2	34	0.106248	0.488742	gene-LOC108888589|gene-LOC108884332	http://www.genome.jp/kegg-bin/show_pathway?dre00062/dre:393769%09red/dre:553440%09red
p53 signaling pathway	KEGG PATHWAY	dre04115	3	74	0.116333	0.492497	gene-tp53i3|gene-tp73|gene-LOC108892515	http://www.genome.jp/kegg-bin/show_pathway?dre04115/dre:796473%09red/dre:561901%09red/dre:368221%09red
Steroid hormone biosynthesis	KEGG PATHWAY	dre00140	2	37	0.12134	0.492497	gene-LOC108886266|gene-LOC108896681	http://www.genome.jp/kegg-bin/show_pathway?dre00140/dre:394148%09red/dre:563363%09red
AGE-RAGE signaling pathway in diabetic complications	KEGG PATHWAY	dre04933	4	124	0.136565	0.497213	gene-col1a2|gene-LOC108876589|gene-LOC108898561|gene-LOC108881978	http://www.genome.jp/kegg-bin/show_pathway?dre04933/dre:336471%09red/dre:560446%09red/dre:325675%09red/dre:337158%09red
Intestinal immune network for IgA production	KEGG PATHWAY	dre04672	2	40	0.136914	0.497213	gene-LOC108892063|gene-LOC108889611	http://www.genome.jp/kegg-bin/show_pathway?dre04672/dre:368615%09red/dre:795766%09red
Glycine, serine and threonine metabolism	KEGG PATHWAY	dre00260	2	46	0.169214	0.583788	gene-dmgdh|gene-gatm	http://www.genome.jp/kegg-bin/show_pathway?dre00260/dre:100141496%09red/dre:266799%09red
Purine metabolism	KEGG PATHWAY	dre00230	5	191	0.186968	0.614325	gene-LOC108881276|gene-LOC108884312|gene-entpd8|gene-ak4|gene-LOC108881285	http://www.genome.jp/kegg-bin/show_pathway?dre00230/dre:447905%09red/dre:406590%09red/dre:436604%09red/dre:791647%09red/dre:100331745%09red
Arachidonic acid metabolism	KEGG PATHWAY	dre00590	2	51	0.196993	0.617841	gene-LOC108895226|gene-LOC108892835	http://www.genome.jp/kegg-bin/show_pathway?dre00590/dre:322732%09red/dre:100037390%09red
Taurine and hypotaurine metabolism	KEGG PATHWAY	dre00430	1	14	0.208059	0.62241	gene-gadl1	http://www.genome.jp/kegg-bin/show_pathway?dre00430/dre:492476%09red
Arginine and proline metabolism	KEGG PATHWAY	dre00330	2	57	0.230965	0.62241	gene-gatm|gene-LOC108886122	http://www.genome.jp/kegg-bin/show_pathway?dre00330/dre:570368%09red/dre:266799%09red
Glycosaminoglycan biosynthesis - keratan sulfate	KEGG PATHWAY	dre00533	1	16	0.232317	0.62241	gene-LOC108901944	http://www.genome.jp/kegg-bin/show_pathway?dre00533/dre:100170782%09red
Phagosome	KEGG PATHWAY	dre04145	4	156	0.234531	0.62241	gene-ctsl|gene-ncf4|gene-LOC108889611|gene-LOC108892515	http://www.genome.jp/kegg-bin/show_pathway?dre04145/dre:321453%09red/dre:368615%09red/dre:561901%09red/dre:403014%09red
ErbB signaling pathway	KEGG PATHWAY	dre04012	3	112	0.261888	0.637525	gene-LOC108896595|gene-LOC108876575|gene-pak6	http://www.genome.jp/kegg-bin/show_pathway?dre04012/dre:100536197%09red/dre:436815%09red/dre:544664%09red
Folate biosynthesis	KEGG PATHWAY	dre00790	1	19	0.267321	0.637525	gene-alpl	http://www.genome.jp/kegg-bin/show_pathway?dre00790/dre:393982%09red
FoxO signaling pathway	KEGG PATHWAY	dre04068	4	171	0.285169	0.637525	gene-bnip3|gene-LOC108881978|gene-LOC108881338|gene-LOC108874129	http://www.genome.jp/kegg-bin/show_pathway?dre04068/dre:402792%09red/dre:560446%09red/dre:336116%09red/dre:402857%09red
Steroid biosynthesis	KEGG PATHWAY	dre00100	1	21	0.289767	0.637525	gene-soat1	http://www.genome.jp/kegg-bin/show_pathway?dre00100/dre:564424%09red
Primary bile acid biosynthesis	KEGG PATHWAY	dre00120	1	21	0.289767	0.637525	gene-LOC108896681	http://www.genome.jp/kegg-bin/show_pathway?dre00120/dre:394148%09red
Terpenoid backbone biosynthesis	KEGG PATHWAY	dre00900	1	22	0.300732	0.637525	gene-cd248	http://www.genome.jp/kegg-bin/show_pathway?dre00900/dre:566908%09red
Biosynthesis of unsaturated fatty acids	KEGG PATHWAY	dre01040	1	24	0.322156	0.637525	gene-LOC108884332	http://www.genome.jp/kegg-bin/show_pathway?dre01040/dre:553440%09red
Other glycan degradation	KEGG PATHWAY	dre00511	1	24	0.322156	0.637525	gene-LOC108900437	http://www.genome.jp/kegg-bin/show_pathway?dre00511/dre:445165%09red
Gap junction	KEGG PATHWAY	dre04540	3	127	0.32484	0.637525	gene-pdgfc|gene-LOC108893271|gene-adrb1	http://www.genome.jp/kegg-bin/show_pathway?dre04540/dre:557194%09red/dre:560564%09red/dre:568406%09red
Arginine biosynthesis	KEGG PATHWAY	dre00220	1	25	0.332622	0.637525	gene-LOC108886122	http://www.genome.jp/kegg-bin/show_pathway?dre00220/dre:570368%09red
mTOR signaling pathway	KEGG PATHWAY	dre04150	4	190	0.351161	0.641102	gene-fzd9|gene-wnt3a|gene-wnt10a|gene-LOC108877892	http://www.genome.jp/kegg-bin/show_pathway?dre04150/dre:30105%09red/dre:58023%09red/dre:30171%09red/dre:60632%09red
Mucin type O-Glycan biosynthesis	KEGG PATHWAY	dre00512	1	27	0.353071	0.641102	gene-LOC108900207	http://www.genome.jp/kegg-bin/show_pathway?dre00512/dre:406477%09red
Vascular smooth muscle contraction	KEGG PATHWAY	dre04270	3	144	0.396124	0.683313	gene-LOC108873044|gene-LOC108883405|gene-LOC108881285	http://www.genome.jp/kegg-bin/show_pathway?dre04270/dre:100331745%09red/dre:100007315%09red/dre:566845%09red
Lysosome	KEGG PATHWAY	dre04142	3	144	0.396124	0.683313	gene-ctsl|gene-LOC108898905|gene-LOC108877025	http://www.genome.jp/kegg-bin/show_pathway?dre04142/dre:321453%09red/dre:324818%09red/dre:678623%09red
Endocytosis	KEGG PATHWAY	dre04144	6	340	0.443872	0.731656	gene-LOC108898678|gene-LOC108882686|gene-adrb1|gene-LOC108876575|gene-LOC108881978|gene-LOC108886331	http://www.genome.jp/kegg-bin/show_pathway?dre04144/dre:791212%09red/dre:337401%09red/dre:544664%09red/dre:557194%09red/dre:387529%09red/dre:560446%09red
Retinol metabolism	KEGG PATHWAY	dre00830	1	39	0.463282	0.731656	gene-LOC108894762	http://www.genome.jp/kegg-bin/show_pathway?dre00830/dre:280648%09red
ABC transporters	KEGG PATHWAY	dre02010	1	39	0.463282	0.731656	gene-abcc8	http://www.genome.jp/kegg-bin/show_pathway?dre02010/dre:553281%09red
TGF-beta signaling pathway	KEGG PATHWAY	dre04210	2	101	0.473299	0.731656	gene-LOC108881978|gene-LOC108892515	http://www.genome.jp/kegg-bin/show_pathway?dre04350/dre:560446%09red/dre:561901%09red
Ether lipid metabolism	KEGG PATHWAY	dre00565	1	42	0.487771	0.731656	gene-enpp2	http://www.genome.jp/kegg-bin/show_pathway?dre00565/dre:100332039%09red
Starch and sucrose metabolism	KEGG PATHWAY	dre00500	1	42	0.487771	0.731656	gene-treh	http://www.genome.jp/kegg-bin/show_pathway?dre00500/dre:795901%09red
Nucleotide excision repair	KEGG PATHWAY	dre03420	1	44	0.503474	0.735883	gene-LOC108895200	http://www.genome.jp/kegg-bin/show_pathway?dre03420/dre:393443%09red
Apoptosis	KEGG PATHWAY	dre04210	3	173	0.511919	0.735883	gene-LOC108892063|gene-ctsl|gene-LOC108877025	http://www.genome.jp/kegg-bin/show_pathway?dre04210/dre:321453%09red/dre:795766%09red/dre:324818%09red
Metabolic pathways	KEGG PATHWAY	dre01100	20	1275	0.530244	0.74667	gene-LOC108900207|gene-LOC108873442|gene-LOC108896681|gene-gadl1|gene-LOC108881276|gene-dmgdh|gene-gatm|gene-alpl|gene-LOC108881061|gene-nadk|gene-LOC108894762|gene-LOC108884312|gene-LOC108884332|gene-dgat2|gene-LOC108886122|gene-LOC108892835|gene-ak4|gene-LOC108895226|gene-treh|gene-LOC108886266	http://www.genome.jp/kegg-bin/show_pathway?dre01100/dre:795901%09red/dre:791647%09red/dre:570368%09red/dre:565316%09red/dre:266799%09red/dre:393982%09red/dre:322732%09red/dre:406590%09red/dre:436604%09red/dre:100037390%09red/dre:100331840%09red/dre:394148%09red/dre:550242%09red/dre:280648%09red/dre:553440%09red/dre:406477%09red/dre:492476%09red/dre:563363%09red/dre:100141496%09red/dre:406298%09red
Proteasome	KEGG PATHWAY	dre03050	1	55	0.581636	0.802658	gene-LOC108885150	http://www.genome.jp/kegg-bin/show_pathway?dre03050/dre:30649%09red
Glycerolipid metabolism	KEGG PATHWAY	dre00561	1	60	0.61298	0.813377	gene-dgat2	http://www.genome.jp/kegg-bin/show_pathway?dre00561/dre:565316%09red
Sphingolipid metabolism	KEGG PATHWAY	dre00600	1	60	0.61298	0.813377	gene-LOC108881061	http://www.genome.jp/kegg-bin/show_pathway?dre00600/dre:100331840%09red
Lysine degradation	KEGG PATHWAY	dre00310	1	64	0.636359	0.828467	gene-LOC108880626	http://www.genome.jp/kegg-bin/show_pathway?dre00310/dre:569041%09red
PPAR signaling pathway	KEGG PATHWAY	dre03320	1	68	0.658328	0.841197	gene-LOC108896681	http://www.genome.jp/kegg-bin/show_pathway?dre03320/dre:394148%09red
VEGF signaling pathway	KEGG PATHWAY	dre04370	1	81	0.720983	0.904506	gene-LOC108881061	http://www.genome.jp/kegg-bin/show_pathway?dre04370/dre:100331840%09red
Biosynthesis of amino acids	KEGG PATHWAY	dre01230	1	86	0.741903	0.911394	gene-LOC108886122	http://www.genome.jp/kegg-bin/show_pathway?dre01230/dre:570368%09red
Salmonella infection	KEGG PATHWAY	dre05132	1	94	0.772167	0.911394	gene-LOC108888912	http://www.genome.jp/kegg-bin/show_pathway?dre05132/dre:403139%09red
Toll-like receptor signaling pathway	KEGG PATHWAY	dre04620	1	98	0.785943	0.911394	gene-LOC108888912	http://www.genome.jp/kegg-bin/show_pathway?dre04620/dre:403139%09red
Glycerophospholipid metabolism	KEGG PATHWAY	dre00564	1	99	0.789255	0.911394	gene-LOC108886337	http://www.genome.jp/kegg-bin/show_pathway?dre00564/dre:114549%09red
Adherens junction	KEGG PATHWAY	dre04520	1	100	0.792516	0.911394	gene-LOC108881978	http://www.genome.jp/kegg-bin/show_pathway?dre04520/dre:560446%09red
Pyrimidine metabolism	KEGG PATHWAY	dre00240	1	106	0.811052	0.917419	gene-LOC108884312	http://www.genome.jp/kegg-bin/show_pathway?dre00240/dre:791647%09red
GnRH signaling pathway	KEGG PATHWAY	dre04912	1	124	0.857315	0.943228	gene-LOC108896595	http://www.genome.jp/kegg-bin/show_pathway?dre04912/dre:436815%09red
Oocyte meiosis	KEGG PATHWAY	dre04114	1	137	0.88352	0.943228	gene-LOC108896595	http://www.genome.jp/kegg-bin/show_pathway?dre04114/dre:436815%09red
Oxidative phosphorylation	KEGG PATHWAY	dre00190	1	139	0.887101	0.943228	gene-LOC108873442	http://www.genome.jp/kegg-bin/show_pathway?dre00190/dre:406298%09red
Ubiquitin mediated proteolysis	KEGG PATHWAY	dre04120	1	140	0.88885	0.943228	gene-LOC108878231	http://www.genome.jp/kegg-bin/show_pathway?dre04120/dre:553415%09red
Insulin signaling pathway	KEGG PATHWAY	dre04910	1	173	0.933622	0.943228	gene-LOC108880292	http://www.genome.jp/kegg-bin/show_pathway?dre04910/dre:393807%09red
Tight junction	KEGG PATHWAY	dre04530	1	179	0.939564	0.943228	gene-LOC108875973	http://www.genome.jp/kegg-bin/show_pathway?dre04530/dre:445278%09red
Protein processing in endoplasmic reticulum	KEGG PATHWAY	dre04141	1	179	0.939564	0.943228	gene-LOC108881631	http://www.genome.jp/kegg-bin/show_pathway?dre04141/dre:393877%09red
Herpes simplex infection	KEGG PATHWAY	dre05168	1	183	0.943228	0.943228	gene-LOC108889611	http://www.genome.jp/kegg-bin/show_pathway?dre05168/dre:368615%09red

## Sheet: Table S8
Table S8. List of the DEGs in liver mapped to immune-relevant pathways
Gene ID	Description	Log2 fold change	padj
ECM-receptor interaction
LOC108883025	synaptic vesicle glycoprotein 2	3.0513	5.2407e-08
LOC108872765	integrin beta-3-like	1.052	0.040719
LOC108893048	laminin subunit alpha-2-like	2.0012	0.0005885
itga2	integrin subunit alpha 2	1.8203	0.00010844
LOC108881975	integrin, alpha V	1.3071	0.0034543
LOC108890372	vitronectin a	0.98743	0.040568
chad	chondroadherin	-1.5114	0.023266
col6a3	collagen type VI alpha 3 chain	-1.5161	0.027935
LOC108893634	vitronectin b	-1.6609	0.00015149
col6a1	collagen, type VI, alpha 1	-1.7451	0.0004952
itga6	integrin, alpha 6a	-1.7507	0.032508
LOC108881847	collagen alpha-6(VI) chain-like	-1.7819	0.046855
LOC108881847	collagen alpha-6(VI) chain-like	-1.7819	0.046855
itga11	integrin, alpha 11a	-1.7841	0.025153
comp	cartilage oligomeric matrix protein	-2.0905	0.034077
LOC108883902	collagen, type VI, alpha 2	-2.1797	1.5595e-06
thbs3	thrombospondin 3a	-2.4224	0.0041283
LOC108876589	collagen, type I, alpha 1b	-3.3152	7.3488e-05
LOC108883501	collagen alpha-5(IV) chain-like	-3.7789	1.8705e-08
col1a2	collagen, type I, alpha 2	-3.8022	4.5823e-05
LOC108881842	collagen alpha-6(VI) chain-like	-3.9301	8.5892e-05
LOC108898561	collagen, type I, alpha 1a	-3.9444	2.1402e-05
Intestinal immune network for IgA production
LOC108889610	H-2 class II histocompatibility antigen, A-U alpha chain-like	1.5867	0.019945
LOC108888279	chemokine (C-X-C motif) ligand 12a (stromal cell-derived factor 1)	0.99308	0.031141
LOC108881384	chemokine (C-C motif) ligand 25b	0.9197	0.04234
LOC108886627	CD276 antigen-like	-1.0492	0.03881
LOC108882203	RLA class II histocompatibility antigen, DP alpha-1 chain-like	-1.4817	0.0019029
LOC108890468	H-2 class II histocompatibility antigen, E-D beta chain-like	-1.6019	0.016974
LOC108882210	HLA class II histocompatibility antigen, DP alpha 1 chain-like	-1.6663	0.00044169
LOC108892328	H-2 class II histocompatibility antigen, E-S beta chain-like	-1.9718	0.0088246
LOC108882204	H-2 class II histocompatibility antigen, E-S beta chain-like	-2.6233	6.9344e-06
LOC108882336	H-2 class II histocompatibility antigen, E-S beta chain-like	-3.0225	7.7666e-05
Cytokine-cytokine receptor interaction
LOC108878374	interleukin-1 beta-like	3.9148	5.0898e-06
LOC108887322	interleukin 11a	3.083	6.3688e-05
LOC108877688	leukemia inhibitory factor receptor-like	1.9719	0.0003401
LOC108900798	tumor necrosis factor receptor superfamily, member 11a, NFKB activator	1.8874	0.01331
LOC108896630	permeability factor 2-like	1.7803	2.7856e-05
LOC108882024	interleukin 13 receptor, alpha 1	1.7539	4.4466e-05
LOC108897015	interleukin-1 receptor type 1-like	1.3683	0.0016719
csf3r	colony stimulating factor 3 receptor (granulocyte)	1.3615	0.0010214
LOC108880701	C-X-C chemokine receptor type 3-like	1.2252	0.0073152
thpo	thrombopoietin	1.2213	0.004664
pdgfrb	platelet-derived growth factor receptor, beta polypeptide	1.2025	0.005085
relt	RELT TNF receptor	1.1498	0.036861
ackr3	atypical chemokine receptor 3b	1.0871	0.015943
met	MET proto-oncogene, receptor tyrosine kinase	1.0423	0.023407
LOC108897039	interleukin-1 receptor type 1-like	1.0213	0.031425
LOC108888279	chemokine (C-X-C motif) ligand 12a (stromal cell-derived factor 1)	0.99308	0.031141
egfr	epidermal growth factor receptor a (erythroblastic leukemia viral (v-erb-b) oncogene homolog, avian)	0.95403	0.034264
LOC108881384	chemokine (C-C motif) ligand 25b	0.9197	0.04234
vegfc	vascular endothelial growth factor c	-1.1811	0.021427
LOC108888530	interleukin-17 receptor A-like	-1.3261	0.031206
flt3	fms related receptor tyrosine kinase 3	-1.3561	0.0054487
LOC108892301	interleukin-7 receptor subunit alpha-like	-1.3698	0.0023988
LOC108880639	nerve growth factor receptor a (TNFR superfamily, member 16)	-1.3714	0.020127
LOC108873448	nerve growth factor receptor b	-1.4767	0.019949
tgfb3	transforming growth factor, beta 3	-1.7458	0.004702
LOC108896100	chemokine (C-C motif) receptor 6b	-1.7717	6.5978e-05
LOC108882092	LIF receptor subunit alpha a	-1.7967	0.00069821
LOC108892710	epidermal growth factor receptor-like	-1.8212	0.0023754
LOC108885067	tumor necrosis factor ligand superfamily member 10-like	-2.0475	0.003045
bmp7	bone morphogenetic protein 7b	-2.1159	0.00057064
LOC108882565	growth hormone receptor a	-2.1532	0.0035618
LOC108895683	transforming growth factor beta-3-like	-2.3365	1.1239e-06
LOC108902465	TNF superfamily member 12	-2.5424	1.2372e-07
gdf5	growth differentiation factor 5	-2.5564	3.8684e-05
LOC108890197	C-C motif chemokine 4 homolog	-3.1529	0.00057658
Phagosome
LOC108883425	tubulin beta-2A chain-like	2.8096	0.0020636
LOC108883269	collectin sub-family member 12	2.6031	0.00014022
LOC108883266	macrophage mannose receptor 1-like	2.1824	0.00050755
LOC108896145	tubulin beta-4B chain	2.1485	0.0015908
LOC108883267	macrophage mannose receptor 1-like	2.111	0.0011442
LOC108883265	macrophage mannose receptor 1-like	2.0676	0.0025167
itga2	integrin subunit alpha 2	1.8203	0.00010844
ctsl	cathepsin L	1.7881	4.6566e-06
LOC108889610	H-2 class II histocompatibility antigen, A-U alpha chain-like	1.5867	0.019945
LOC108873086	tubulin alpha-1C chain-like	1.5152	0.033103
LOC108873746	calnexin	1.3755	0.0030009
LOC108881975	integrin, alpha V	1.3071	0.0034543
tcirg1	T cell immune regulator 1	1.247	0.0061417
LOC108890217	ATPase H+ transporting V1 subunit E1b	1.2405	0.0056737
LOC108898184	V-type proton ATPase subunit C 1-A-like	1.1941	0.010282
atp6ap1	ATPase H+ transporting accessory protein 1	1.1779	0.00986
LOC108898265	neutrophil cytosolic factor 2	1.1181	0.012768
LOC108884811	ATPase, H+ transporting, lysosomal, V1 subunit B, member a	1.0717	0.020978
LOC108872765	integrin beta-3-like	1.052	0.040719
LOC108896955	calreticulin-like	1.0476	0.033959
LOC108877381	SEC22 homolog B, vesicle trafficking protein b	1.0143	0.047071
atp6v1a	ATPase H+ transporting V1 subunit A	1.0035	0.032911
LOC108901092	lysosomal associated membrane protein 1b	1.0013	0.028317
LOC108888421	antigen peptide transporter 2-like	-1.1102	0.026696
LOC108889727	collectin-11-like	-1.3263	0.0048569
LOC108882203	RLA class II histocompatibility antigen, DP alpha-1 chain-like	-1.4817	0.0019029
LOC108875135	actin, cytoplasmic 1-like	-1.5514	0.013484
LOC108890468	H-2 class II histocompatibility antigen, E-D beta chain-like	-1.6019	0.016974
LOC108885438	tubulin beta-4B chain-like	-1.6516	0.00024972
LOC108882210	HLA class II histocompatibility antigen, DP alpha 1 chain-like	-1.6663	0.00044169
LOC108885852	complement C3-like	-1.9206	0.040281
LOC108879880	ATPase H+ transporting V0 subunit a2a [ Lates calcarifer	-1.9314	4.3778e-05
LOC108892328	H-2 class II histocompatibility antigen, E-S beta chain-like	-1.9718	0.0088246
comp	cartilage oligomeric matrix protein	-2.0905	0.034077
nos1	nitric oxide synthase 1	-2.2821	0.0070327
LOC108892329	H-2 class II histocompatibility antigen, A-U alpha chain-like	-2.3659	0.027046
thbs3	thrombospondin 3	-2.4224	0.0041283
LOC108885436	complement C3-like	-2.4936	0.0016691
LOC108885851	complement C3-like	-2.5074	0.0019087
LOC108882204	H-2 class II histocompatibility antigen, E-S beta chain-like	-2.6233	6.9344e-06
LOC108882336	H-2 class II histocompatibility antigen, E-S beta chain-like	-3.0225	7.7666e-05
Cell adhesion molecules (CAMs)
LOC108877420	selectin P	2.7612	2.8193e-06
cldn5	claudin 5a	1.6098	0.0005137
LOC108889610	H-2 class II histocompatibility antigen, A-U alpha chain-like	1.5867	0.019945
LOC108876180	claudin-4-like [ Lates calcarifer (barramundi perch)	1.4864	0.014128
LOC108881975	integrin, alpha V	1.3071	0.0034543
cd276	CD276 molecule	1.2697	0.0084648
LOC108892727	CD276 antigen-like	1.251	0.0044887
LOC108877478	neurofascin homolog (chicken) a	1.2409	0.0045343
cldn7	claudin 7	1.2001	0.0074548
LOC108895784	versican core protein-like	1.0685	0.013536
LOC108886627	CD276 antigen-like	-1.0492	0.03881
LOC108880686	nectin-2-like	-1.1464	0.007825
LOC108880790	B-cell receptor CD22-like	-1.1473	0.017344
ncam1	neural cell adhesion molecule 1	-1.2792	0.0066583
LOC108899406	uncharacterized LOC108899406	-1.2976	0.0080919
LOC108899411	myelin associated glycoprotein	-1.3658	0.0060497
LOC108895764	protocadherin Fat 4-like	-1.4522	0.003987
LOC108874099	netrin-G2-like	-1.4752	0.0156
LOC108882203	RLA class II histocompatibility antigen, DP alpha-1 chain-like	-1.4817	0.0019029
LOC108900190	cadherin-4-like	-1.5115	0.033326
LOC108890468	H-2 class II histocompatibility antigen, E-D beta chain-like	-1.6019	0.016974
LOC108882210	HLA class II histocompatibility antigen, DP alpha 1 chain-like	-1.6663	0.00044169
itga6	integrin, alpha 6a	-1.7507	0.032508
LOC108892328	H-2 class II histocompatibility antigen, E-S beta chain-like	-1.9718	0.0088246
LOC108892329	H-2 class II histocompatibility antigen, A-U alpha chain-like	-2.3659	0.027046
LOC108883740	claudin 1	-2.5391	1.5945e-06
LOC108882204	H-2 class II histocompatibility antigen, E-S beta chain-like	-2.6233	6.9344e-06
LOC108882336	H-2 class II histocompatibility antigen, E-S beta chain-like	-3.0225	7.7666e-05
LOC108893806	claudin-4-like	-5.5866	0.00024864
Neuroactive ligand-receptor interaction
LOC108895879	arg8-vasotocin receptor-like	-3.0304	0.01166
LOC108879165	glutamate receptor 4	4.8929	3.1777e-06
ptger3	prostaglandin E receptor 3 (subtype EP3)	2.8874	4.5521e-05
LOC108881176	prostaglandin E2 receptor EP4 subtype-like	2.8661	9.3695e-07
adrb1	adrenoceptor beta 1	2.6758	1.5516e-11
vipr2	vasoactive intestinal peptide receptor 2	2.4359	0.022424
agtr1	angiotensin II receptor, type 1b	2.4272	7.9915e-09
LOC108881338	sphingosine-1-phosphate receptor 4	2.0589	2.7857e-06
LOC108875867	sphingosine-1-phosphate receptor 5b	1.8853	0.00025624
ptafr	platelet-activating factor receptor	1.8515	9.2784e-06
LOC108885568	glutamate receptor, metabotropic 6b	1.7697	0.017409
LOC108875477	vasopressin V2 receptor-like	1.4157	0.0093478
LOC108901196	P2Y receptor family member 8	1.3422	0.0016066
LOC108900625	prostaglandin E receptor 2a (subtype EP2)	1.0813	0.030665
LOC108873765	proteinase-activated receptor 1-like	1.0337	0.019524
LOC108876238	lysophosphatidic acid receptor 6a	1.0083	0.027839
LOC108885034	acetylcholine receptor subunit delta-like	-1.1416	0.039097
LOC108881932	adrenoceptor alpha 2B	-1.3583	0.03273
LOC108888584	glutamate receptor, ionotropic, N-methyl D-aspartate 2Ca	-1.4349	0.012933
LOC108881885	5-hydroxytryptamine (serotonin) receptor 2C, G protein-coupled-like 1	-1.4647	0.01166
LOC108880208	adenosine receptor A1-like	-1.572	0.022713
galr1	galanin receptor 1	-1.6042	0.006633
LOC108885526	histamine receptor H2a	-1.6567	0.00073286
p2ry1	purinergic receptor P2Y1	-1.7922	0.00012978
LOC108884963	metabotropic glutamate receptor 7-like	-1.8331	0.0075607
tbxa2r	thromboxane A2 receptor	-1.8796	0.00078569
LOC108881637	P2X purinoceptor 4-like	-1.9777	0.0060365
LOC108882565	growth hormone receptor a	-2.1532	0.0035618
LOC108902180	acetylcholine receptor subunit beta-like	-2.3229	0.00080094
LOC108873046	neuronal acetylcholine receptor subunit alpha-2-like	-2.4137	2.7643e-05
LOC108900887	P2Y purinoceptor 3-like	-2.4722	0.0061024
LOC108877996	5-hydroxytryptamine (serotonin) receptor 7c	-2.4739	0.018454
LOC108875062	B2 bradykinin receptor-like	-2.4859	9.6402e-05
LOC108893880	lysophosphatidic acid receptor 6-like	-2.54	0.0064593
gabbr2	gamma-aminobutyric acid (GABA) B receptor, 2	-2.6938	0.046855
LOC108893426	glutamate receptor 3-like	-2.9843	0.0006057
cckar	cholecystokinin A receptor	-3.2089	9.8425e-11
LOC108890575	glutamate receptor, metabotropic 6a	-3.43	0.016501
LOC108890234	trypsin-3	-3.4728	1.22e-08
LOC108890255	trypsin-3-like	-3.4803	2.8682e-09
drd2	dopamine receptor D2a	-3.513	3.3473e-06
LOC108890310	trypsin-3-like	-3.548	0.01723
LOC108896476	tachykinin receptor 3a	-3.6334	0.00043946
LOC108888878	trypsin-3-like	-3.6906	1.8769e-08
LOC108893581	relaxin family peptide receptor 3.3b	-3.9974	0.023356
LOC108890244	trypsin-3	-4.2487	2.5478e-08
LOC108897379	glutamate receptor, ionotropic, delta 1a	-4.4857	0.0014314
LOC108893428	gamma-aminobutyric acid type A receptor subunit alpha6b	-4.5448	0.014058
LOC108874831	5-hydroxytryptamine (serotonin) receptor 1D, G protein-coupled	-4.6886	0.001191
oprk1	opioid receptor, kappa 1	-4.7248	8.3322e-05
grm4	glutamate metabotropic receptor 4	-6.178	0.0049249
LOC108878005	neuropeptide Y receptor Y8b	-6.4911	0.046266
LOC108882788	glutamate receptor, ionotropic, AMPA 1a	-6.9693	3.7472e-05
Focal adhesion
LOC108889885	caveolin-3-like	3.5944	1.128e-05
LOC108893048	laminin subunit alpha-2-like	2.0012	0.0005885
itga2	integrin subunit alpha 2	1.8203	0.00010844
LOC108881975	integrin, alpha V	1.3071	0.0034543
pdgfrb	platelet-derived growth factor receptor, beta polypeptide	1.2025	0.005085
LOC108872765	integrin beta-3-like	1.052	0.040719
met	MET proto-oncogene, receptor tyrosine kinase	1.0423	0.023407
pik3cb	phosphatidylinositol-4,5-bisphosphate 3-kinase, catalytic subunit beta	1.0052	0.033178
LOC108890372	vitronectin a	0.98743	0.040568
egfr	epidermal growth factor receptor a	0.95403	0.034264
cav2	caveolin 2	-1.0367	0.034107
LOC108901722	myosin light chain kinase, smooth muscle-like	-1.0383	0.034713
LOC108893764	serine/threonine-protein kinase PAK 3	-1.1206	0.036716
vegfc	vascular endothelial growth factor c [	-1.1811	0.021427
LOC108893446	vasodilator-stimulated phosphoprotein-like	-1.2317	0.0066718
cav1	caveolin 1	-1.3353	0.0043454
pik3r2	phosphoinositide-3-kinase, regulatory subunit 2 (beta)	-1.3901	0.045056
LOC108893604	integrin-linked kinase	-1.4507	0.0012326
chad	chondroadherin	-1.5114	0.023266
col6a3	collagen type VI alpha 3 chain	-1.5161	0.027935
LOC108875135	actin, cytoplasmic 1-like	-1.5514	0.013484
LOC108893634	vitronectin b	-1.6609	0.00015149
col6a1	collagen, type VI, alpha 1	-1.7451	0.0004952
itga6	integrin, alpha 6a	-1.7507	0.032508
LOC108881847	collagen alpha-6(VI) chain-like	-1.7819	0.046855
itga11	integrin, alpha 11a	-1.7841	0.025153
LOC108892710	epidermal growth factor receptor-like	-1.8212	0.0023754
igf1	insulin-like growth factor 1	-1.8708	0.0010214
LOC108885602	talin-2-like	-1.8824	0.014878
comp	cartilage oligomeric matrix protein	-2.0905	0.034077
LOC108883902	collagen, type VI, alpha 2	-2.1797	1.5595e-06
thbs3	thrombospondin 3a	-2.4224	0.0041283
pak6	p21 (RAC1) activated kinase 6	-2.6628	0.018513
LOC108876589	collagen, type I, alpha 1b	-3.3152	7.3488e-05
LOC108883501	collagen alpha-5(IV) chain-like	-3.7789	1.8705e-08
col1a2	collagen, type I, alpha 2	-3.8022	4.5823e-05
LOC108881842	collagen alpha-6(VI) chain-like	-3.9301	8.5892e-05
LOC108898561	collagen, type I, alpha 1a	-3.9444	2.1402e-05
Toll-like receptor signaling pathway
LOC108878374	interleukin-1 beta-like	3.9148	5.0898e-06
LOC108896630	permeability factor 2-like	1.7803	2.7856e-05
irak4	interleukin-1 receptor-associated kinase 4	1.2399	0.0070641
myd88	MYD88 innate immune signal transduction adaptor	1.153	0.010149
pik3cb	phosphatidylinositol-4,5-bisphosphate 3-kinase, catalytic subunit beta	1.0052	0.033178
LOC108895835	NF-kappa-B inhibitor alpha-like	0.99509	0.038634
LOC108886627	CD276 antigen-like	-1.0492	0.03881
pik3r2	phosphoinositide-3-kinase, regulatory subunit 2 (beta)	-1.3901	0.045056
LOC108895805	toll-like receptor 5	-2.4311	0.029805
NOD-like receptor signaling pathway
LOC108878374	interleukin-1 beta-like	3.9148	5.0898e-06
LOC108896630	permeability factor 2-like	1.7803	2.7856e-05
tnfaip3	tumor necrosis factor, alpha-induced protein 3	1.7763	3.0553e-05
LOC108895835	NF-kappa-B inhibitor alpha-like	0.99509	0.038634
RIG-I-like receptor signaling pathway
LOC108896630	permeability factor 2-like	1.7803	2.7856e-05
LOC108895835	NF-kappa-B inhibitor alpha-like	0.99509	0.038634
Apoptosis
LOC108893305	septin 4a	2.5104	0.019965
ctsla	cathepsin La	1.7881	4.6566e-06
LOC108880579	perforin-1-like	1.7739	0.0044362
gadd45g	growth arrest and DNA-damage-inducible, gamma a	1.764	1.3133e-05
LOC108894165	cathepsin D	1.6487	8.1104e-05
LOC108873086	tubulin alpha-1C chain-like	1.5152	0.033103
LOC108885559	inositol 1,4,5-trisphosphate receptor type 1-like	1.2792	0.032084
LOC108884881	BCL2 like 1	1.2197	0.011332
pik3cb	phosphatidylinositol-4,5-bisphosphate 3-kinase, catalytic subunit beta	1.0052	0.033178
LOC108895835	NF-kappa-B inhibitor alpha-like	0.99509	0.038634
pik3r2	phosphoinositide-3-kinase, regulatory subunit 2 (beta)	-1.3901	0.045056
ctso	cathepsin O	-1.4707	0.0011616
LOC108875135	actin, cytoplasmic 1-like	-1.5514	0.013484
LOC108886431	septin-5-like	-1.7708	0.000814
LOC108885067	tumor necrosis factor ligand superfamily member 10-like	-2.0475	0.003045
Lysosome
LOC108898905	solute carrier family 11 member 2	1.908	0.00019307
ctsla	cathepsin La	1.7881	4.6566e-06
LOC108883004	natural resistance-associated macrophage protein 2-like	1.6743	0.004961
LOC108894165	cathepsin D	1.6487	8.1104e-05
tcirg1	T cell immune regulator 1	1.247	0.0061417
LOC108901353	tetraspanin-8-like	1.2066	0.011749
atp6ap1	ATPase H+ transporting accessory protein 1a	1.1779	0.00986
pla2g15	phospholipase A2, group XV	1.1165	0.012468
ap3s1	adaptor related protein complex 3 subunit sigma 1	1.1068	0.023023
LOC108880821	ectonucleoside triphosphate diphosphohydrolase 7-like	1.0679	0.024489
LOC108901092	lysosomal associated membrane protein 1b	1.0013	0.028317
LOC108889267	sortilin-like	-1.1796	0.012505
ctso	cathepsin O	-1.4707	0.0011616
LOC108879880	ATPase H+ transporting V0 subunit a2a	-1.9314	4.3778e-05
TGF-beta signaling pathway
LOC108878855	SMAD family member 5	1.418	0.0014314
bmp2	bone morphogenetic protein 2b	-1.0528	0.029514
bambi	BMP and activin membrane-bound inhibitor (Xenopus laevis) homolog a	-1.135	0.024061
id3	inhibitor of DNA binding 3	-1.253	0.0050713
nbl1	NBL1, DAN family BMP antagonist	-1.6098	0.0030388
LOC108876325	inhibitor of DNA binding 4	-1.7371	0.0005867
tgfb3	transforming growth factor, beta 3	-1.7458	0.004702
bmp7	bone morphogenetic protein 7	-2.1159	0.00057064
LOC108882943	serine/threonine-protein phosphatase 2A catalytic subunit alpha isoform-like	-2.3283	0.0020409
LOC108895683	transforming growth factor beta-3-like	-2.3365	1.1239e-06
gdf5	growth differentiation factor 5	-2.5564	3.8684e-05
Ubiquitin mediated proteolysis
ube2r2	ubiquitin-conjugating enzyme E2R 2	1.3389	0.0016505
ube2j1	ubiquitin-conjugating enzyme E2, J1	1.0964	0.016393
fbxo4	F-box protein 4 [ Lates calcarifer (barramundi perch) ]	0.96983	0.040786
LOC108886853	F-box/WD repeat-containing protein 7-like	-1.1499	0.044393
LOC108873741	F-box/WD repeat-containing protein 7-like	-1.4717	0.0080643
LOC108891883	E3 ubiquitin-protein ligase Midline-1-like	-1.6274	0.00043946
LOC108874043	uncharacterized LOC108874043	-1.6986	0.017667
LOC108900307	uncharacterized LOC108900307	-2.0131	4.8037e-05
LOC108879346	uncharacterized LOC108879346	-2.1702	1.002e-06
LOC108877518	F-box protein 2	-2.5607	0.015966
Wnt signaling pathway
LOC108902118	protein Wnt-2b-A-like	4.2687	3.225e-10
dkk2	dickkopf WNT signaling pathway inhibitor 2	2.893	1.675e-06
fosl1	FOS like 1, AP-1 transcription factor subunit a	1.3973	0.00090058
LOC108882073	calcium/calmodulin-dependent protein kinase (CaM kinase) II delta 1	-1.0335	0.018692
bambi	BMP and activin membrane-bound inhibitor (Xenopus laevis) homolog a	-1.135	0.024061
camk2a	calcium/calmodulin-dependent protein kinase II alpha	-1.2216	0.025268
LOC108879565	axin 2 (conductin, axil)	-1.3007	0.048805
sfrp1	secreted frizzled-related protein 1a	-1.4786	0.0010507
nkd1	NKD inhibitor of WNT signaling pathway 1	-1.5296	0.028925
wnt9a	wingless-type MMTV integration site family, member 9A	-1.6895	0.0067488
LOC108896225	calcium/calmodulin-dependent protein kinase type II subunit gamma-like	-1.6911	0.043634
sfrp5	secreted frizzled-related protein 5	-1.8179	0.00043928
fzd9	frizzled class receptor 9b	-1.8859	0.00078295
LOC108899182	nuclear factor of activated T cells 1	-1.9735	0.010264
LOC108899570	calcium/calmodulin-dependent protein kinase type II subunit beta	-2.127	0.00028406
fzd8	frizzled class receptor 8a	-3.1608	7.3077e-08
serpinf1	serpin peptidase inhibitor, clade F (alpha-2 antiplasmin, pigment epithelium derived factor), member 1	-3.9836	1.5848e-15
wnt4	wingless-type MMTV integration site family, member 4	-5.2508	0.0095425
mTOR signaling pathway
LOC108897241	DNA damage-inducible transcript 4 protein-like	5.0875	3.3851e-05
LOC108902118	protein Wnt-2b-A-like	4.2687	3.225e-10
ddit4	DNA-damage-inducible transcript 4	2.0583	0.00044739
ulk2	unc-51 like autophagy activating kinase 2	1.9482	0.0073913
sgk1	serum/glucocorticoid regulated kinase 1	1.8225	4.8923e-06
LOC108890217	ATPase H+ transporting V1 subunit E1b	1.2405	0.0056737
LOC108898184	V-type proton ATPase subunit C 1-A-like	1.1941	0.010282
prkaa1	protein kinase, AMP-activated, alpha 1 catalytic subunit	1.1762	0.0097164
LOC108884426	eukaryotic translation initiation factor 4E family member 1c	1.1437	0.013939
LOC108884811	ATPase, H+ transporting, lysosomal, V1 subunit B, member a	1.0717	0.020978
pik3cb	phosphatidylinositol-4,5-bisphosphate 3-kinase, catalytic subunit beta	1.0052	0.033178
atp6v1a	ATPase H+ transporting V1 subunit Ab	1.0035	0.032911
akt1s1	AKT1 substrate 1 (proline-rich)	0.99975	0.038704
pik3r2	phosphoinositide-3-kinase, regulatory subunit 2 (beta)	-1.3901	0.045056
wnt9a	wingless-type MMTV integration site family, member 9A	-1.6895	0.0067488
igf1	insulin-like growth factor 1	-1.8708	0.0010214
fzd9	frizzled class receptor 9b	-1.8859	0.00078295
LOC108893384	insulin-like	-2.3018	0.021582
deptor	DEP domain containing MTOR-interacting protein	-2.5045	0.039098
fzd8	frizzled class receptor 8a	-3.1608	7.3077e-08
wnt4	wingless-type MMTV integration site family, member 4	-5.2508	0.0095425
Insulin signaling pathway
LOC108889731	phosphoenolpyruvate carboxykinase, cytosolic [GTP]-like	4.3241	0.00476
LOC108897830	glucose-6-phosphatase-like	3.9822	0.0011528
LOC108884388	phosphoenolpyruvate carboxykinase 1 (soluble)	3.4506	0.014128
LOC108872967	protein kinase, AMP-activated, gamma 3a non-catalytic subunit	2.7995	0.040565
LOC108900631	insulin receptor substrate 2-like	2.3602	0.00047933
LOC108890113	5'-AMP-activated protein kinase subunit gamma-2-like	2.3242	1.1766e-07
irs2	insulin receptor substrate 2b	1.6128	6.4903e-05
LOC108890543	suppressor of cytokine signaling 2	1.4976	0.0057853
LOC108878361	fructose-1,6-bisphosphatase 2	1.4925	0.0010145
LOC108876119	forkhead box O1 a	1.464	0.00092075
LOC108893655	flotillin-2a	1.348	0.0017546
lipe	lipase, hormone-sensitive b	1.2401	0.003285
LOC108902081	insulin receptor substrate 2-B-like	1.2024	0.0043654
prkaa1	protein kinase, AMP-activated, alpha 1 catalytic subunit	1.1762	0.0097164
LOC108884426	eukaryotic translation initiation factor 4E family member 1c [ Lates calcarifer (barramundi perch) ]	1.1437	0.013939
pik3cb	phosphatidylinositol-4,5-bisphosphate 3-kinase, catalytic subunit beta	1.0052	0.033178
gys1	glycogen synthase 1 (muscle)	0.98896	0.037125
calm3	calmodulin 3a (phosphorylase kinase, delta)	-1.0586	0.017624
pik3r2	phosphoinositide-3-kinase, regulatory subunit 2 (beta)	-1.3901	0.045056
ppp1r3c	protein phosphatase 1, regulatory subunit 3Ca	-1.9386	0.001575
LOC108893384	insulin-like	-2.3018	0.021582
LOC108880292	uncharacterized LOC108880292	-2.7425	0.0034457
ppp1r3b	protein phosphatase 1, regulatory subunit 3B	-3.2815	0.020975
ppp1r3f	protein phosphatase 1 regulatory subunit 3F	-4.0248	0.0018636
gck	glucokinase (hexokinase 4)	-5.0798	0.0035207
PPAR signaling pathway
LOC108889731	phosphoenolpyruvate carboxykinase, cytosolic [GTP]-like	4.3241	0.00476
LOC108884388	phosphoenolpyruvate carboxykinase 1 (soluble)	3.4506	0.014128
LOC108890601	peroxisome proliferator-activated receptor alpha-like	2.3744	0.016974
acsl4	acyl-CoA synthetase long chain family member 4a	2.3388	0.00012823
cpt1a	carnitine palmitoyltransferase 1Ab (liver)	1.6794	0.00015986
LOC108881396	lipoprotein lipase-like [ Lates calcarifer (barramundi perch)	1.2536	0.01367
lpl	lipoprotein lipase	1.225	0.0043085
ehhadh	enoyl-CoA, hydratase/3-hydroxyacyl CoA dehydrogenase	-1.3149	0.027455
LOC108893604	integrin-linked kinase	-1.4507	0.0012326
acsbg1	acyl-CoA synthetase bubblegum family member 1	-1.9577	0.015057
fabp3	fatty acid binding protein 3, muscle and heart	-2.1179	0.0097954
LOC108883349	5-beta-cholestane-3-alpha,7-alpha-diol 12-alpha-hydroxylase	-2.5743	2.8546e-07
LOC108873248	phospholipid transfer protein-like	-3.7794	0.0059058
Drug metabolism - cytochrome P450
aox1	aldehyde oxidase 6	-1.0803	0.019777
LOC108876447	glutathione S-transferase Mu 3-like	-1.2157	0.0046761
mgst3	microsomal glutathione S-transferase 3a	-1.2753	0.0024519
LOC108885167	alcohol dehydrogenase class-3	-1.7455	0.00051957
LOC108891126	glutathione S-transferase, alpha tandem duplicate 1	-1.9645	0.038464
LOC108879030	dimethylaniline monooxygenase [N-oxide-forming] 5-like	-5.6561	0.0023335
Drug metabolism - other enzymes
LOC108891972	uridine phosphorylase 1	2.2182	0.023356
LOC108884063	cytidine deaminase b	2.0353	0.0026988
xdh	xanthine dehydrogenase	1.2141	0.017025
dpyd	dihydropyrimidine dehydrogenase b	-1.0878	0.017025
dpys	dihydropyrimidinase	-1.8105	0.044763
upb1	ureidopropionase, beta	-2.9732	0.027729
Herpes simplex infection
LOC108874715	TATA-box-binding protein-like	*	0.001139
LOC108878374	interleukin-1 beta-like	3.9148	5.0898e-06
c5	keratin, type 1, gene c5	1.5923	0.001243
LOC108889610	H-2 class II histocompatibility antigen, A-U alpha chain-like	1.5867	0.019945
ube2r2	ubiquitin-conjugating enzyme E2R 2	1.3389	0.0016505
myd88	MYD88 innate immune signal transduction adaptor	1.153	0.010149
LOC108895835	NF-kappa-B inhibitor alpha-like	0.99509	0.038634
LOC108888421	antigen peptide transporter 2-like	-1.1102	0.026696
LOC108880686	nectin-2-like	-1.1464	0.007825
LOC108882203	RLA class II histocompatibility antigen, DP alpha-1 chain-like	-1.4817	0.0019029
LOC108890468	H-2 class II histocompatibility antigen, E-D beta chain-like	-1.6019	0.016974
cd74	CD74 molecule, major histocompatibility complex, class II invariant chain a	-1.6369	0.00015892
LOC108882210	HLA class II histocompatibility antigen, DP alpha 1 chain-like	-1.6663	0.00044169
LOC108885852	complement C3-like	-1.9206	0.040281
LOC108892328	H-2 class II histocompatibility antigen, E-S beta chain-like	-1.9718	0.0088246
LOC108892329	H-2 class II histocompatibility antigen, A-U alpha chain-like	-2.3659	0.027046
LOC108885436	complement C3-like	-2.4936	0.0016691
LOC108885851	complement C3-like	-2.5074	0.0019087
LOC108882204	H-2 class II histocompatibility antigen, E-S beta chain-like	-2.6233	6.9344e-06
LOC108882336	H-2 class II histocompatibility antigen, E-S beta chain-like	-3.0225	7.7666e-05
LOC108890933	TATA-box-binding protein-like	-4.4513	0.011065
p53 signaling pathway
tp53i3	tumor protein p53 inducible protein 3	2.8887	6.0453e-11
gadd45g	growth arrest and DNA-damage-inducible, gamma a	1.764	1.3133e-05
ppm1d	protein phosphatase, Mg2+/Mn2+ dependent, 1Da	1.2284	0.039513
cdk4	cyclin-dependent kinase 4	1.1321	0.016863
LOC108886473	cyclin-dependent kinase inhibitor 1A	-1.8183	0.018529
igf1	insulin-like growth factor 1	-1.8708	0.0010214
Cytosolic DNA-sensing pathway
LOC108878374	interleukin-1 beta-like	3.9148	5.0898e-06
LOC108895835	NF-kappa-B inhibitor alpha-like	0.99509	0.038634
AGE-RAGE signaling pathway in diabetic complications
LOC108878374	interleukin-1 beta-like	3.9148	5.0898e-06
agtr1	angiotensin II receptor, type 1b	2.4272	7.9915e-09
LOC108896630	permeability factor 2-like	1.7803	2.7856e-05
LOC108876119	forkhead box O1 a	1.464	0.00092075
LOC108892344	early growth response protein 1-like	1.3384	0.046043
LOC108872744	phospholipase C, delta 3a	1.2618	0.0052019
cdk4	cyclin-dependent kinase 4	1.1321	0.016863
pik3cb	phosphatidylinositol-4,5-bisphosphate 3-kinase, catalytic subunit beta	1.0052	0.033178
pim1	Pim-1 proto-oncogene, serine/threonine kinase	1.0011	0.027837
plce1	phospholipase C, epsilon 1	-0.96765	0.046855
pim2	Pim-2 proto-oncogene, serine/threonine kinase	-1.0893	0.024763
vegfc	ascular endothelial growth factor c	-1.1811	0.021427
pik3r2	phosphoinositide-3-kinase, regulatory subunit 2 (beta)	-1.3901	0.045056
tgfb3	transforming growth factor, beta 3	-1.7458	0.004702
LOC108899182	nuclear factor of activated T cells 1	-1.9735	0.010264
plcd1	phospholipase C, delta 1a	-2.1672	0.04404
LOC108895683	transforming growth factor beta-3-like	-2.3365	1.1239e-06
LOC108889099	serine/threonine-protein kinase pim-2-like	-3.0582	0.00059365
LOC108876589	collagen, type I, alpha 1b	-3.3152	7.3488e-05
LOC108883501	collagen alpha-5(IV) chain-like	-3.7789	1.8705e-08
col1a2	collagen, type I, alpha 2	-3.8022	4.5823e-05
LOC108898561	collagen, type I, alpha 1a	-3.9444	2.1402e-05
Note: * indicates no expression detected in sick fish

## Sheet: Table S9
Table S9. List of the DEGs in muscle mapped to immune-relevant pathways
Gene ID	Description	Log2 fold change	padj
ECM-receptor interaction
LOC108883635	integrin alpha-6-like	-2.9262	0.020071
LOC108892515	thrombospondin-1-like	2.8209	0.026813
LOC108883902	collagen type VI alpha 2	-2.8084	0.04661
LOC108884852	collagen type II alpha 1b	-2.9584	0.036736
itga10	integrin, alpha 10	-3.051	0.038034
LOC108876589	collagen type I alpha 1b	-3.6311	0.0040686
col1a2	collagen, type I, alpha 2	-3.6946	0.0033054
col6a1	collagen, type VI, alpha 1	-3.7949	0.001714
col6a6	collagen, type VI, alpha 6	-3.8175	0.0054035
tnn	tenascin N	-4.2699	0.028547
LOC108881842	thrombospondin-1-like	-4.432	0.0010799
LOC108898561	collagen type I alpha 1a	-4.6682	0.0071095
LOC108881847	collagen alpha-6(VI) chain-like	-5.0447	0.00039933
Focal adhesion
LOC108883635	integrin alpha-6-like	-2.9262	0.020071
LOC108892515	thrombospondin-1-like	2.8209	0.026813
LOC108883902	collagen type VI alpha 2	-2.8084	0.04661
LOC108883405	myosin light chain kinase family member 4a	-2.8117	0.005731
LOC108884852	collagen type II alpha 1b	-2.9584	0.036736
itga10	integrin, alpha 10	-3.051	0.038034
LOC108876589	collagen type I alpha 1b	-3.6311	0.0040686
col1a2	collagen, type I, alpha 2	-3.6946	0.0033054
col6a1	collagen, type VI, alpha 1	-3.7949	0.001714
col6a6	collagen, type VI, alpha 4a	-3.8175	0.0054035
pdgfc	platelet derived growth factor c	-4.0769	0.0018653
tnn	tenascin N	-4.2699	0.028547
LOC108881842	collagen alpha-6(VI) chain-like	-4.432	0.0010799
LOC108898561	collagen type I alpha 1a	-4.6682	0.0071095
pak6	p21 (RAC1) activated kinase 6	-4.6795	0.040352
LOC108881847	collagen alpha-6(VI) chain-like	-5.0447	0.00039933
Neuroactive ligand-receptor interaction
LOC108877408	prostaglandin F receptor (FP)	*	0.041946
chrng	cholinergic receptor, nicotinic, gamma	7.4018	0.021025
LOC108881176	prostaglandin E2 receptor EP4 subtype-like	4.648	0.0054351
LOC108894164	alpha-2Db adrenergic receptor-like	4.6386	0.042845
adrb1	adrenoceptor beta 1	4.1476	0.029516
ptafr	platelet-activating factor receptor	2.9252	0.020524
LOC108881338	sphingosine-1-phosphate receptor 4	2.8889	0.026905
LOC108891786	glutamate receptor ionotropic kainate 5-like	2.7168	0.04661
LOC108893880	lysophosphatidic acid receptor 6-like	-2.4473	0.035956
LOC108898577	thyroid hormone receptor alpha	-2.4923	0.048581
LOC108891070	proteinase-activated receptor 2-like	-2.6479	0.035901
gria2	glutamate receptor, ionotropic, AMPA 2b	-3.0066	0.036977
LOC108893271	glutamate receptor metabotropic 5a	-3.1139	0.011409
p2ry1	purinergic receptor P2Y1	-3.4958	0.0037422
LOC108882565	growth hormone receptor a	-3.5631	0.0010799
glrb	glycine receptor, beta b	-3.9898	0.025305
LOC108874831	5-hydroxytryptamine (serotonin) receptor 1D G protein-coupled	-4.1469	0.00056355
LOC108892177	P2X purinoceptor 7-like	-4.3221	0.039372
LOC108875573	cholinergic receptor nicotinic beta 3 subunit a	-5.7915	0.0185
LOC108878273	trypsin-4-like	-5.8037	0.00033815
Intestinal immune network for IgA production
LOC108892063	mitogen-activated protein kinase kinase kinase 14-like	-3.5692	0.011457
Phagosome
ctsl	cathepsin La	2.9183	0.012244
LOC108892515	thrombospondin-1-like	2.8209	0.026813
ncf4	neutrophil cytosolic factor 4	2.4864	0.043306
LOC108889611	ano class II histocompatibility antigen A beta chain-like	-6.3665	0.0030295
Lysosome
LOC108898905	solute carrier family 11 member 2	3.9627	0.00040494
ctsl	cathepsin La	2.9183	0.012244
LOC108877025	pro-cathepsin H-like	-2.6592	0.019765
Apoptosis
ctsl	cathepsin La	2.9183	0.012244
LOC108877025	pro-cathepsin H-like	-2.6592	0.019765
LOC108892063	mitogen-activated protein kinase kinase kinase 14-like	-3.5692	0.011457
Toll-like receptor signaling pathway
LOC108888912	toll-like receptor 5	7.4984	0.0017062
Herpes simplex infection
LOC108889611	rano class II histocompatibility antigen A beta chain-like	-6.3665	0.0030295
Cytokine-cytokine receptor interaction
LOC108881978	TGF-beta receptor type-2-like	2.8473	0.0185
ccr7	chemokine (C-C motif) receptor 7	-2.931	0.04661
LOC108880639	nerve growth factor receptor a (TNFR superfamily member 16)	-3.5097	0.001839
LOC108882565	growth hormone receptor a	-3.5631	0.0010799
LOC108902465	TNF superfamily member 12	-3.8597	0.0027526
p53 signaling pathway
tp53i3	tumor protein p53 inducible protein 3	4.7306	0.00040772
LOC108892515	thrombospondin-1-like	2.8209	0.026813
tp73	tumor protein p73	-3.6877	0.0015008
Salmonella infection
LOC108888912	toll-like receptor 5	7.4984	0.0017062
mTOR signaling pathway
LOC108877892	wingless-type MMTV integration site family member 5a	-2.4296	0.048583
fzd9	frizzled class receptor 9b	-3.4788	0.0030295
wnt10a	wingless-type MMTV integration site family, member 10a	-4.2664	0.0028882
wnt3a	wingless-type MMTV integration site family, member 3A	-6.1912	0.033508
TGF-beta signaling pathway
LOC108881978	TGF-beta receptor type-2-like	2.8473	0.0185
LOC108892515	thrombospondin-1-like	2.8209	0.026813
Wnt signaling pathway
LOC108896595	calcium/calmodulin-dependent protein kinase type II delta 2 chain	-2.3344	0.035733
LOC108877892	wingless-type MMTV integration site family member 5a	-2.4296	0.048583
sfrp2	secreted frizzled-related protein 2	-3.399	0.012568
fzd9	frizzled class receptor 9b	-3.4788	0.0030295
wnt10a	wingless-type MMTV integration site family, member 10a	-4.2664	0.0028882
wnt3a	wingless-type MMTV integration site family, member 3A	-6.1912	0.033508
LOC108892256	dickkopf-related protein 2-like	-6.9484	0.0037754
MAPK signaling pathway
LOC108884404	fibroblast growth factor 21	5.1576	0.0093774
LOC108881978	TGF-beta receptor type-2-like	2.8473	0.0185
cacnb1	calcium channel, voltage-dependent, beta 1 subunit	-2.0858	0.023391
LOC108881939	dual specificity phosphatase 2	-2.2149	0.041235
LOC108898936	probable nuclear hormone receptor HR38	-2.4329	0.02463
dusp8	dual specificity phosphatase 8a	-2.6903	0.0097707
LOC108899224	fibroblast growth factor 18a	-3.1097	0.0044889
LOC108889381	voltage-dependent calcium channel subunit alpha-2/delta-2-like	-3.1128	0.031837
dusp10	dual specificity phosphatase 10	-3.1438	0.0027471
cacng1	calcium channel, voltage-dependent, gamma subunit 1a	-3.2354	0.0032104
LOC108892063	mitogen-activated protein kinase kinase kinase 14-like	-3.5692	0.011457
cacng6	calcium channel, voltage-dependent, gamma subunit 6b	-4.4252	1.4117e-05
fgf16	fibroblast growth factor 16	-6.1215	0.039645
Cell adhesion molecules (CAMs)
LOC108883635	integrin alpha-6-like	-2.9262	0.020071
LOC108899782	CD166 antigen homolog A-like	-2.9517	0.021215
cd34	CD34 molecule	-3.8895	0.018911
ncam2	neural cell adhesion molecule 2	-4.9868	0.017187
LOC108875973	claudin 8	-5.0169	0.00037622
LOC108889611	rano class II histocompatibility antigen A beta chain-like	-6.3665	0.0030295
vtcn1	V-set domain containing T cell activation inhibitor 1	*	0.0011434
PPAR signaling pathway
LOC108896681	cholesterol 7-alpha-monooxygenase	-5.1961	0.00037009
AGE-RAGE signaling pathway in diabetic complications
LOC108881978	TGF-beta receptor type-2-like	2.8473	0.0185
col1a2	collagen, type I, alpha 2	-3.6946	0.0033054
LOC108876589	collagen, type I, alpha 1b	-3.6311	0.0040686
LOC108898561	collagen, type I, alpha 1a	-4.6682	0.0071095
Note: * indicates no expression detected in sick fish
